# Supplementary material for: Methyl 3-(4-chloro­phen­yl)-2-(1,3-dimethyl-2,5-dioxo-4-phenyl­imidazolidin-4-yl)-3-oxopropano­ate
Source: Acta Crystallogr Sect E Struct Rep Online. 2011 May 25;67(Pt 6):o1508. doi: 10.1107/S1600536811018733 (PMC3120610; doi:10.1107/S1600536811018733)
Supplement: Supplementary file 2 [file e-67-o1508-Isup2.hkl]

# 
# h,k,l, Fc-squared, Fo-squared, sigma(Fo-squared) and status flag 
# 
data_I
_shelx_title ' T in P2(1)/n' 
_shelx_refln_list_code          4 
_shelx_F_calc_maximum      234.60 
_exptl_crystal_F_000       864.00 
_reflns_d_resolution_high  0.8107 
 
loop_ 
 _symmetry_equiv_pos_as_xyz 
 'x, y, z' 
 '-x+1/2, y+1/2, -z+1/2' 
 '-x, -y, -z' 
 'x-1/2, -y-1/2, z-1/2' 
 
_cell_length_a    11.4644 
_cell_length_b    12.0231 
_cell_length_c    15.1184 
_cell_angle_alpha  90.000 
_cell_angle_beta  101.731 
_cell_angle_gamma  90.000 
 
_shelx_F_squared_multiplier     1.000 
 
loop_ 
 _refln_index_h 
 _refln_index_k 
 _refln_index_l 
 _refln_F_squared_calc 
 _refln_F_squared_meas 
 _refln_F_squared_sigma 
 _refln_observed_status 
   2   0   0     4763.24     4729.86    198.20 o 
   4   0   0     3857.67     4268.62    144.41 o 
   6   0   0     1355.09     1148.22     24.99 o 
   8   0   0      131.21      105.82      5.69 o 
  10   0   0       66.66       79.22     10.56 o 
  12   0   0        7.51        3.46      4.61 o 
   1   1   0     5896.01     6195.54    127.97 o 
   2   1   0      542.86      541.05     12.59 o 
   3   1   0     2316.89     2477.22     45.57 o 
   4   1   0     2804.01     2865.60     58.24 o 
   5   1   0     1417.73     1606.09     25.26 o 
   6   1   0      212.51      219.81      4.33 o 
   7   1   0      306.90      339.58      8.68 o 
   8   1   0       74.32       67.55      3.73 o 
   9   1   0       35.32       33.88      3.52 o 
  10   1   0       11.08       13.20      3.95 o 
  11   1   0        7.64       11.38      4.02 o 
  12   1   0        0.43        7.97      3.53 o 
  13   1   0        7.70       22.03      4.78 o 
   0   2   0    11142.20    11355.85    210.79 o 
   1   2   0     1691.37     1492.31     20.90 o 
   2   2   0      388.39      393.99      6.89 o 
   3   2   0     3466.10     3538.02     65.91 o 
   4   2   0      859.13      901.15     22.38 o 
   5   2   0    16342.16    18375.30    474.64 o 
   6   2   0      176.70      219.47      6.54 o 
   7   2   0      107.20       97.28      3.97 o 
   8   2   0      323.91      321.92     12.64 o 
   9   2   0      576.28      517.36     13.65 o 
  10   2   0        7.03        6.28      2.44 o 
  11   2   0      178.85      165.75      9.10 o 
  12   2   0        9.31       17.04      4.05 o 
  13   2   0       10.68       22.99      5.05 o 
   1   3   0     5639.07     5662.41     69.27 o 
   2   3   0     4016.31     4304.84     69.59 o 
   3   3   0     9187.60     9380.26    131.34 o 
   4   3   0     6765.17     7187.11    108.37 o 
   5   3   0        7.15        9.63      1.02 o 
   6   3   0     1026.18     1025.40     31.68 o 
   7   3   0      198.31      207.38      7.84 o 
   8   3   0      591.69      551.14     13.03 o 
   9   3   0       98.45       94.18      5.34 o 
  10   3   0       13.80       13.22      2.67 o 
  11   3   0       10.83       15.81      3.56 o 
  12   3   0       67.84       82.53      8.26 o 
  13   3   0       52.70       57.58      6.89 o 
   0   4   0    24835.94    24673.66    461.18 o 
   1   4   0      733.33      825.47     11.18 o 
   2   4   0     1739.20     1796.68     30.04 o 
   3   4   0        1.73        1.69      0.76 o 
   4   4   0        9.53       11.49      1.37 o 
   5   4   0      736.22      821.72     15.55 o 
   6   4   0       15.10       21.20      2.66 o 
   7   4   0      179.29      160.65      5.78 o 
   8   4   0      833.02      731.60     24.28 o 
   9   4   0        3.16        3.46      2.11 o 
  10   4   0      226.71      176.82      7.02 o 
  11   4   0       22.94       30.22      3.90 o 
  12   4   0       73.82       69.95      6.74 o 
  13   4   0       48.85       58.70      7.24 o 
   1   5   0     3834.64     3954.10     54.37 o 
   2   5   0     2861.06     2689.31     29.73 o 
   3   5   0      187.75      246.13      4.16 o 
   4   5   0      226.54      240.99      3.94 o 
   5   5   0        8.26        7.21      1.23 o 
   6   5   0      321.66      300.85      7.60 o 
   7   5   0      789.86      692.47     19.77 o 
   8   5   0      134.14      138.56      5.92 o 
   9   5   0       31.63       30.73      3.78 o 
  10   5   0        7.05       16.12      3.09 o 
  11   5   0        1.30        5.08      2.28 o 
  12   5   0        4.21       10.82      3.29 o 
  13   5   0        5.57       15.35      4.45 o 
   0   6   0        2.13        2.32      1.19 o 
   1   6   0       93.97      131.22      3.40 o 
   2   6   0       97.71      110.90      3.66 o 
   3   6   0     1905.10     1925.33     30.74 o 
   4   6   0      643.73      669.76     12.76 o 
   5   6   0     2622.37     2550.34     45.52 o 
   6   6   0        3.00        8.52      2.29 o 
   7   6   0      219.00      225.14      7.97 o 
   8   6   0      425.17      380.64     14.89 o 
   9   6   0        2.49       10.67      2.57 o 
  10   6   0        5.34       10.47      2.68 o 
  11   6   0       30.64       27.11      3.80 o 
  12   6   0        0.44        2.63      2.36 o 
   1   7   0       38.19       40.71      3.55 o 
   2   7   0     1132.43     1081.09     13.46 o 
   3   7   0      788.76      708.56     10.22 o 
   4   7   0      115.38      108.71      3.88 o 
   5   7   0       48.45       45.20      3.91 o 
   6   7   0       55.11       54.99      4.54 o 
   7   7   0      106.40       95.71      5.81 o 
   8   7   0       32.61       39.69      4.31 o 
   9   7   0      476.69      382.92     10.60 o 
  10   7   0       26.42       37.77      4.38 o 
  11   7   0        4.16       13.53      3.28 o 
  12   7   0       44.50       62.89      6.17 o 
   0   8   0     4387.34     4515.65     89.37 o 
   1   8   0        3.65        8.37      1.49 o 
   2   8   0      311.20      301.28      5.94 o 
   3   8   0        2.77        3.62      1.33 o 
   4   8   0      260.73      259.88      7.25 o 
   5   8   0      171.69      145.96      5.82 o 
   6   8   0        4.44        8.51      2.63 o 
   7   8   0      216.15      214.52      7.65 o 
   8   8   0       11.64       13.55      2.93 o 
   9   8   0       89.12       91.95      7.29 o 
  10   8   0        6.85       17.62      3.48 o 
  11   8   0       57.89       61.32      8.03 o 
   1   9   0      736.13      716.54     11.02 o 
   2   9   0      209.37      186.02      5.06 o 
   3   9   0      377.45      357.88     10.88 o 
   4   9   0      340.26      317.32      8.60 o 
   5   9   0      524.25      439.55     11.11 o 
   6   9   0       35.20       44.83      4.65 o 
   7   9   0      333.64      328.32     12.65 o 
   8   9   0       68.90       85.37      9.38 o 
   9   9   0       69.44       73.30      6.82 o 
  10   9   0       16.10       17.22      8.80 o 
  11   9   0        5.35       12.02      3.59 o 
   0  10   0       87.37       76.99      5.25 o 
   1  10   0       50.08       49.78      3.46 o 
   2  10   0        0.58        4.58      1.75 o 
   3  10   0        3.09        5.61      2.01 o 
   4  10   0        9.83       18.48      3.32 o 
   5  10   0        0.62        4.20      2.53 o 
   6  10   0       82.04       79.14      6.74 o 
   7  10   0       11.90       15.54      3.75 o 
   8  10   0       39.00       47.65      5.73 o 
   9  10   0        9.24        7.89      3.28 o 
  10  10   0       10.27       14.24      4.56 o 
   1  11   0       66.62       71.74      4.69 o 
   2  11   0      171.00      176.97      6.69 o 
   3  11   0      725.26      703.86     16.48 o 
   4  11   0        5.20        5.06      3.08 o 
   5  11   0       26.10       24.52      4.02 o 
   6  11   0        8.89       16.03      3.59 o 
   7  11   0       35.92       38.44      5.76 o 
   8  11   0       52.27       52.57      6.57 o 
   9  11   0       16.69       18.70      4.15 o 
   0  12   0      100.40      104.57     18.12 o 
   1  12   0      197.85      202.10      7.99 o 
   2  12   0        6.86        9.63      2.66 o 
   3  12   0        1.57        4.50      2.35 o 
   4  12   0        3.83        6.62      2.66 o 
   5  12   0       32.69       43.34      5.66 o 
   6  12   0        0.22        8.98      3.62 o 
   7  12   0       16.35       19.35      4.24 o 
   8  12   0        0.42        5.28      3.19 o 
   1  13   0        7.67       12.72      3.44 o 
   2  13   0       46.84       61.54      6.67 o 
   3  13   0       37.54       31.61      5.15 o 
   4  13   0       56.13       52.62      6.53 o 
   5  13   0       21.38       19.94      4.23 o 
   6  13   0        0.35        2.50      2.91 o 
   1  14   0      100.89      122.45     13.20 o 
   2  14   0       10.14       32.72      5.68 o 
   3  14   0       23.06       23.91      6.43 o 
   4  14   0       51.80       75.81      9.25 o 
 -13   0   1       28.43       35.73      7.56 o 
 -11   0   1        6.67        0.00      4.15 o 
  -9   0   1     1718.46     1614.54     37.62 o 
  -7   0   1       11.01        3.61      1.51 o 
  -5   0   1     2700.47     2799.21    101.11 o 
  -3   0   1    55036.22    55139.95   1876.45 o 
  -1   0   1     1659.97     1793.49     18.54 o 
   1   0   1    28715.30    29166.11    917.12 o 
   3   0   1    10073.30    11055.60    195.91 o 
   5   0   1     1481.26     1636.62     40.35 o 
   7   0   1       14.27       15.48      2.64 o 
   9   0   1      150.73      141.17      7.78 o 
  11   0   1        4.20       13.03      5.79 o 
  13   0   1        5.39       21.95      6.68 o 
 -13   1   1       16.32       13.76      4.49 o 
 -12   1   1        0.18        6.55      3.39 o 
 -11   1   1      236.28      227.61     10.48 o 
 -10   1   1       12.04       14.21      3.91 o 
  -9   1   1      191.35      199.32      6.45 o 
  -8   1   1      786.54      731.71     16.75 o 
  -7   1   1      127.03      115.84      3.35 o 
  -6   1   1        8.31        9.41      1.32 o 
  -5   1   1     2324.46     2546.19     42.33 o 
  -4   1   1     3434.04     3306.31     72.07 o 
  -3   1   1     6698.25     7090.16    207.60 o 
  -2   1   1      295.88      279.44      8.68 o 
  -1   1   1      748.20      813.97     24.09 o 
   0   1   1       30.24       25.79      0.96 o 
   1   1   1       33.35       27.55      1.13 o 
   2   1   1     1970.15     2173.39     43.99 o 
   3   1   1     4457.94     5153.27    108.14 o 
   4   1   1     1783.14     1916.73     44.59 o 
   5   1   1      258.24      174.69      5.82 o 
   6   1   1      880.03     1028.08     23.79 o 
   7   1   1       28.50       27.12      2.28 o 
   8   1   1      526.25      559.98     11.49 o 
   9   1   1       56.83       73.67      4.77 o 
  10   1   1       32.20       42.67      5.76 o 
  11   1   1        3.17        3.43      3.69 o 
  12   1   1        6.01       12.71      4.38 o 
  13   1   1       17.85       17.91      4.43 o 
 -13   2   1        3.35       10.50      3.68 o 
 -12   2   1        1.38        6.31      3.22 o 
 -11   2   1       28.08       29.72      5.33 o 
 -10   2   1       39.57       38.25      4.67 o 
  -9   2   1      259.28      231.87      7.16 o 
  -8   2   1      499.02      507.07     16.13 o 
  -7   2   1      243.25      258.17      5.84 o 
  -6   2   1      326.19      313.59      9.09 o 
  -5   2   1      114.49      154.32      5.01 o 
  -4   2   1     7195.44     7319.42    165.76 o 
  -3   2   1     1501.88     1650.20     49.42 o 
  -2   2   1     1591.70     1680.00     41.66 o 
  -1   2   1     7213.93     7594.10     88.59 o 
   0   2   1       29.99       39.20      1.16 o 
   1   2   1     3559.06     3793.68     60.66 o 
   2   2   1     6467.04     6612.07    117.60 o 
   3   2   1     2257.80     2397.21     45.43 o 
   4   2   1       77.20      100.96      4.70 o 
   5   2   1       70.18       81.08      2.68 o 
   6   2   1        8.81       19.24      1.75 o 
   7   2   1      119.33      130.33      3.76 o 
   8   2   1      248.77      243.68      7.66 o 
   9   2   1      117.87      116.00      5.56 o 
  10   2   1      208.78      182.23      6.88 o 
  11   2   1       31.38       34.37      5.51 o 
  12   2   1       30.28       42.01      5.94 o 
  13   2   1       46.10       56.92      6.90 o 
 -13   3   1       20.41       20.38      4.65 o 
 -12   3   1        0.77       11.51      4.00 o 
 -11   3   1      398.20      336.66     10.97 o 
 -10   3   1       42.10       50.26      4.64 o 
  -9   3   1       45.90       46.56      4.33 o 
  -8   3   1      266.22      230.07      6.90 o 
  -7   3   1      242.48      259.22      7.72 o 
  -6   3   1     1128.68     1078.50     16.32 o 
  -5   3   1       24.31       16.01      2.21 o 
  -4   3   1       17.39       36.12      2.68 o 
  -3   3   1      561.86      591.05     18.97 o 
  -2   3   1     3072.38     3201.32     51.01 o 
  -1   3   1      199.40      260.03      4.58 o 
   0   3   1       36.36       35.79      1.43 o 
   1   3   1     2516.32     2622.95     31.56 o 
   2   3   1     1483.74     1562.38     28.13 o 
   3   3   1     1041.23     1291.18     29.08 o 
   4   3   1      751.15      801.63     21.34 o 
   5   3   1      400.56      418.36     12.73 o 
   6   3   1      210.43      217.90      8.79 o 
   7   3   1       45.85       41.60      3.62 o 
   8   3   1      155.17      156.19      5.89 o 
   9   3   1      230.29      216.72      7.29 o 
  10   3   1       61.42       64.44      6.34 o 
  11   3   1        2.80        9.66      3.01 o 
  12   3   1        0.68        2.01      3.48 o 
  13   3   1        4.38       17.85      4.36 o 
 -13   4   1        5.10        4.37      3.34 o 
 -12   4   1       21.81       30.48      4.58 o 
 -11   4   1        4.98        7.28      2.49 o 
 -10   4   1       16.94       23.69      3.53 o 
  -9   4   1        6.50        9.04      2.39 o 
  -8   4   1      106.36      111.18      5.72 o 
  -7   4   1      546.73      562.10     14.15 o 
  -6   4   1      553.60      537.60     11.49 o 
  -5   4   1      261.87      277.97      6.50 o 
  -4   4   1      571.10      644.58     13.71 o 
  -3   4   1     2077.74     2024.49     40.76 o 
  -2   4   1      801.85      739.60     13.33 o 
  -1   4   1     3858.32     3970.72     44.52 o 
   0   4   1     1202.01     1270.21     10.44 o 
   1   4   1       21.50       13.90      1.24 o 
   2   4   1      419.58      389.75      6.11 o 
   3   4   1      887.39      797.08     17.71 o 
   4   4   1       27.14       44.82      2.02 o 
   5   4   1      465.62      471.49      7.92 o 
   6   4   1       28.98       20.59      3.02 o 
   7   4   1      229.92      196.09      6.32 o 
   8   4   1      117.34      112.05      5.48 o 
   9   4   1       36.14       40.36      4.21 o 
  10   4   1        9.91       14.66      2.88 o 
  11   4   1        3.13        5.19      2.33 o 
  12   4   1        0.34        3.79      2.79 o 
  13   4   1        1.98        6.10      3.84 o 
 -13   5   1       22.15       25.08      7.24 o 
 -12   5   1        4.41        3.17      2.60 o 
 -11   5   1        0.10        2.05      1.99 o 
 -10   5   1      100.18       93.46      6.32 o 
  -9   5   1        9.13        9.90      2.64 o 
  -8   5   1      103.55      101.10      5.68 o 
  -7   5   1     1270.77     1100.27     35.50 o 
  -6   5   1      510.24      509.87     10.82 o 
  -5   5   1       68.29       68.14      4.08 o 
  -4   5   1      873.55      994.04     23.71 o 
  -3   5   1      247.77      224.60      4.73 o 
  -2   5   1       57.18       65.22      2.30 o 
  -1   5   1       23.52       14.34      1.43 o 
   0   5   1     1160.48     1284.52     11.48 o 
   1   5   1     8777.60     9285.15    139.79 o 
   2   5   1      112.73      154.11      3.44 o 
   3   5   1        0.81        1.70      0.74 o 
   4   5   1      201.68      173.08      3.77 o 
   5   5   1     1144.34     1120.72     30.30 o 
   6   5   1      494.85      447.98     12.33 o 
   7   5   1        1.79        1.30      1.78 o 
   8   5   1       17.39       19.11      3.19 o 
   9   5   1       60.04       61.49      5.23 o 
  10   5   1        1.65        4.60      2.28 o 
  11   5   1        4.14       11.95      2.84 o 
  12   5   1        5.06       14.61      3.58 o 
 -12   6   1        0.76        6.43      2.65 o 
 -11   6   1      182.29      166.33      7.38 o 
 -10   6   1        3.35        3.66      3.11 o 
  -9   6   1      123.05      119.73      6.37 o 
  -8   6   1      544.07      514.26     12.58 o 
  -7   6   1      575.76      541.38     15.79 o 
  -6   6   1     1717.82     1516.29     28.87 o 
  -5   6   1      119.58      108.10      4.74 o 
  -4   6   1     1846.96     1646.52     25.80 o 
  -3   6   1      151.50      141.02      3.47 o 
  -2   6   1     3078.13     3279.21     51.10 o 
  -1   6   1      139.77      172.09      3.90 o 
   0   6   1      120.19      106.39      3.10 o 
   1   6   1      708.82      761.85     13.44 o 
   2   6   1     2553.95     2783.76     27.44 o 
   3   6   1        7.18       12.84      1.49 o 
   4   6   1      757.89      730.98      9.68 o 
   5   6   1       94.77      111.67      6.51 o 
   6   6   1      484.71      413.59     11.59 o 
   7   6   1      168.96      169.46      6.39 o 
   8   6   1      489.95      473.83     13.46 o 
   9   6   1       23.24       28.55      3.85 o 
  10   6   1       71.22       65.21      5.67 o 
  11   6   1       28.61       27.54      4.17 o 
  12   6   1        4.18        5.94      2.83 o 
 -12   7   1        0.70        7.24      3.01 o 
 -11   7   1       17.52       23.03      3.69 o 
 -10   7   1       55.09       43.62      4.67 o 
  -9   7   1       14.12       20.54      3.30 o 
  -8   7   1      242.54      215.69      7.76 o 
  -7   7   1        5.15        3.23      3.00 o 
  -6   7   1       21.22       29.76      3.60 o 
  -5   7   1       12.09       17.87      2.76 o 
  -4   7   1      134.27      125.59      4.95 o 
  -3   7   1      326.48      333.34      5.82 o 
  -2   7   1        4.36        4.14      1.61 o 
  -1   7   1      112.68      112.01      3.43 o 
   0   7   1      151.50      117.53      3.49 o 
   1   7   1       85.95       73.71      3.02 o 
   2   7   1       28.24       34.04      2.41 o 
   3   7   1       19.86       20.34      1.94 o 
   4   7   1       23.21       16.91      2.17 o 
   5   7   1       35.45       39.90      3.77 o 
   6   7   1     1229.65     1110.66     38.63 o 
   7   7   1      172.10      159.64      6.46 o 
   8   7   1       16.11       16.02      3.18 o 
   9   7   1      103.64       99.40      7.36 o 
  10   7   1       46.47       59.09      5.70 o 
  11   7   1       74.41       74.23      6.84 o 
  12   7   1       56.59       77.11      7.99 o 
 -11   8   1       88.98      104.22      8.32 o 
 -10   8   1      199.99      168.52      7.49 o 
  -9   8   1       95.64       91.26      6.64 o 
  -8   8   1        7.85        6.42      2.73 o 
  -7   8   1      544.04      499.49     15.94 o 
  -6   8   1       71.18       69.59      5.26 o 
  -5   8   1       11.60       11.67      2.56 o 
  -4   8   1       82.55       88.37      4.76 o 
  -3   8   1      462.27      446.93      9.62 o 
  -2   8   1      679.70      659.52      9.63 o 
  -1   8   1      634.43      559.50      8.06 o 
   0   8   1        5.89       15.85      1.91 o 
   1   8   1      521.73      555.91      8.97 o 
   2   8   1       76.70       92.43      3.64 o 
   3   8   1      706.12      629.75     13.14 o 
   4   8   1       90.96       91.22      4.94 o 
   5   8   1      191.23      176.33      7.87 o 
   6   8   1        0.04        2.78      2.10 o 
   7   8   1       85.66       91.10      6.81 o 
   8   8   1      134.86      132.71      7.54 o 
   9   8   1       51.39       60.22      6.19 o 
  10   8   1      133.22      130.52     10.06 o 
  11   8   1        5.53        6.57      3.43 o 
 -11   9   1        2.54        0.00      2.55 o 
 -10   9   1       44.92       48.63      5.75 o 
  -9   9   1       30.94       25.40      4.20 o 
  -8   9   1       39.55       49.14      5.00 o 
  -7   9   1     1047.28      911.91     17.27 o 
  -6   9   1        0.22        3.49      2.24 o 
  -5   9   1       16.74       19.01      3.10 o 
  -4   9   1       37.84       35.92      3.75 o 
  -3   9   1        5.30        4.55      1.86 o 
  -2   9   1        9.29       17.02      2.09 o 
  -1   9   1      306.66      256.28      6.37 o 
   0   9   1      150.15      130.18      4.57 o 
   1   9   1     1276.19     1173.38     17.33 o 
   2   9   1      239.81      238.48      5.76 o 
   3   9   1      778.20      688.97     16.73 o 
   4   9   1      125.91      136.37      5.74 o 
   5   9   1      184.35      183.96      7.68 o 
   6   9   1      557.54      492.33     15.34 o 
   7   9   1        0.03        2.93      2.55 o 
   8   9   1       20.92       31.61      4.89 o 
   9   9   1       96.06       87.58      8.44 o 
  10   9   1       92.28       91.69      8.85 o 
 -10  10   1       12.82       19.12      3.82 o 
  -9  10   1        7.18        6.88      3.02 o 
  -8  10   1        0.06        6.07      2.72 o 
  -7  10   1        7.49       16.77      3.72 o 
  -6  10   1       31.68       45.79      4.72 o 
  -5  10   1       18.10       23.66      3.46 o 
  -4  10   1      111.85      108.59      5.88 o 
  -3  10   1       54.36       61.40      4.79 o 
  -2  10   1      315.90      303.89      7.41 o 
  -1  10   1       42.49       52.33      3.76 o 
   0  10   1       29.48       34.89      2.95 o 
   1  10   1       13.40       14.31      1.95 o 
   2  10   1      131.10      114.94      5.01 o 
   3  10   1       13.71       14.29      3.04 o 
   4  10   1      236.61      205.19      8.16 o 
   5  10   1      258.68      264.51     10.39 o 
   6  10   1       49.61       42.28      5.64 o 
   7  10   1       49.90       55.57      6.49 o 
   8  10   1        1.56        6.78      2.94 o 
   9  10   1        2.36        4.02      3.44 o 
  10  10   1       14.70       16.82      5.53 o 
  -9  11   1        5.72       13.46      3.62 o 
  -8  11   1        6.13        7.22      3.21 o 
  -7  11   1       19.36       20.27      4.58 o 
  -6  11   1       27.85       29.18      4.93 o 
  -5  11   1       13.45       19.68      3.69 o 
  -4  11   1      245.87      227.45      7.90 o 
  -3  11   1       26.30       34.76      3.92 o 
  -2  11   1      448.24      417.22     10.07 o 
  -1  11   1       24.08       37.55      3.50 o 
   0  11   1      175.39      156.24      5.56 o 
   1  11   1       38.25       34.59      3.82 o 
   2  11   1      362.29      334.61     10.13 o 
   3  11   1        3.05        0.67      2.10 o 
   4  11   1        6.76       11.80      3.24 o 
   5  11   1        0.02        2.89      3.05 o 
   6  11   1      128.77      133.11      9.33 o 
   7  11   1        0.28        5.12      2.94 o 
   8  11   1        7.94        8.54      3.21 o 
   9  11   1       57.80       65.89      7.68 o 
  -8  12   1       23.65       37.62      6.82 o 
  -7  12   1        3.11        4.77      3.74 o 
  -6  12   1        2.55        9.02      2.76 o 
  -5  12   1       18.04       25.89      4.44 o 
  -4  12   1      117.74      133.60      7.25 o 
  -3  12   1       75.96       76.68      6.55 o 
  -2  12   1        7.75        6.89      2.73 o 
  -1  12   1      104.61      113.16      6.60 o 
   0  12   1        1.79        2.90      1.74 o 
   1  12   1       19.70       22.42      3.26 o 
   2  12   1      132.59      138.46      7.79 o 
   3  12   1       62.26       72.07      7.21 o 
   4  12   1        0.80        7.37      3.65 o 
   5  12   1       36.21       45.39      6.11 o 
   6  12   1       21.91       21.27      4.41 o 
   7  12   1        1.24        5.62      3.00 o 
  -6  13   1       10.24       12.81      3.51 o 
  -5  13   1       47.10       52.71      6.50 o 
  -4  13   1        4.43        9.58      3.47 o 
  -3  13   1        4.17       10.01      3.76 o 
  -2  13   1       33.22       49.15      5.83 o 
  -1  13   1       22.89       24.66      4.37 o 
   0  13   1        0.08        0.00      5.69 o 
   1  13   1      315.74      304.52     13.65 o 
   2  13   1        2.31       11.02      3.18 o 
   3  13   1        0.29        3.72      3.11 o 
   4  13   1        5.42       13.07      3.70 o 
   5  13   1       41.42       55.30      6.68 o 
   6  13   1        1.56        4.18      2.90 o 
  -4  14   1       38.30       42.84      6.75 o 
  -3  14   1       71.71      100.07     12.57 o 
  -2  14   1       70.46       90.64      9.83 o 
  -1  14   1        1.61        8.23      4.30 o 
   0  14   1      168.25      191.29     19.59 o 
   1  14   1       26.24       47.19     12.01 o 
   2  14   1        7.03        9.06      3.85 o 
   3  14   1       61.03       76.64      8.21 o 
   4  14   1        5.25        7.86      3.46 o 
 -14   0   2        3.86       10.96      5.61 o 
 -12   0   2       48.81       44.01      8.85 o 
 -10   0   2        4.03       12.15      5.79 o 
  -8   0   2      179.83      205.77      6.74 o 
  -6   0   2    14974.50    16048.80    575.09 o 
  -4   0   2     5951.47     5983.51    276.60 o 
  -2   0   2     8601.87     9129.57    171.60 o 
   0   0   2      232.20      313.82      7.90 o 
   2   0   2    20046.09    21933.21    556.20 o 
   4   0   2      188.55      228.51      5.90 o 
   6   0   2      604.00      500.61     14.98 o 
   8   0   2       69.91       92.14      5.28 o 
  10   0   2        8.81        7.03      4.76 o 
  12   0   2       73.62       90.61     12.13 o 
 -14   1   2        2.27        9.64      3.79 o 
 -13   1   2        5.83       20.69      4.25 o 
 -12   1   2        0.19        1.88      3.09 o 
 -11   1   2       42.48       44.21      6.07 o 
 -10   1   2        2.25        3.45      3.29 o 
  -9   1   2        3.33        8.43      2.14 o 
  -8   1   2       18.85       23.30      2.38 o 
  -7   1   2      558.29      606.49     10.56 o 
  -6   1   2      174.34      162.77     11.30 o 
  -5   1   2      531.24      589.83     15.31 o 
  -4   1   2     1668.82     1724.07     51.63 o 
  -3   1   2     5660.88     6018.77    176.63 o 
  -2   1   2     1008.29     1102.00     33.67 o 
  -1   1   2    16701.48    17900.40    273.55 o 
   0   1   2     3391.51     3437.14     97.81 o 
   1   1   2     5928.70     6547.37    296.57 o 
   2   1   2       26.13       30.17      1.42 o 
   3   1   2       42.03       46.91      2.14 o 
   4   1   2      662.68      604.63     11.96 o 
   5   1   2      379.59      472.21     13.65 o 
   6   1   2      150.74      159.90      4.30 o 
   7   1   2       78.71       96.34      3.54 o 
   8   1   2      306.64      319.46     12.15 o 
   9   1   2       39.56       31.74      3.61 o 
  10   1   2       16.10       18.84      3.66 o 
  11   1   2       14.82       15.52      4.21 o 
  12   1   2        0.92        5.70      3.49 o 
  13   1   2        9.18       12.30      4.01 o 
 -13   2   2       18.57       16.85      4.45 o 
 -12   2   2        5.65        8.97      3.59 o 
 -11   2   2        0.78        9.40      3.68 o 
 -10   2   2      164.72      127.99      6.68 o 
  -9   2   2      196.63      206.46      6.68 o 
  -8   2   2        1.03        1.59      2.11 o 
  -7   2   2       25.40       34.01      2.37 o 
  -6   2   2       21.92       16.04      1.30 o 
  -5   2   2      781.35      759.34     18.34 o 
  -4   2   2        5.67       14.23      1.82 o 
  -3   2   2     1400.81     1382.83     42.19 o 
  -2   2   2     2522.33     2732.53     69.52 o 
  -1   2   2    12173.87    13531.59    178.60 o 
   0   2   2      746.94      666.66     12.89 o 
   1   2   2      380.25      421.64      6.77 o 
   2   2   2       25.25       30.75      1.48 o 
   3   2   2      234.25      270.80      7.41 o 
   4   2   2     1473.07     1697.44     49.44 o 
   5   2   2      579.39      557.00     22.27 o 
   6   2   2        4.53        6.79      1.26 o 
   7   2   2     2136.02     2095.35     51.45 o 
   8   2   2      580.78      538.08     12.41 o 
   9   2   2       59.06       83.12      5.19 o 
  10   2   2        9.02       15.60      2.98 o 
  11   2   2      162.13      134.69      8.43 o 
  12   2   2       84.67       98.73      9.04 o 
  13   2   2        0.38       12.81      3.99 o 
 -13   3   2        2.62        5.10      3.63 o 
 -12   3   2        2.05        6.95      3.50 o 
 -11   3   2        2.91        6.17      2.77 o 
 -10   3   2       38.91       36.11      4.10 o 
  -9   3   2      143.29      133.10      5.66 o 
  -8   3   2        0.21        0.41      1.84 o 
  -7   3   2      119.90      112.04      4.80 o 
  -6   3   2      220.62      214.67      5.93 o 
  -5   3   2       65.78       75.58      3.61 o 
  -4   3   2      460.19      501.47     16.78 o 
  -3   3   2      434.14      435.49      7.55 o 
  -2   3   2     1238.38     1430.43     36.79 o 
  -1   3   2     3918.92     3987.37     43.89 o 
   0   3   2      429.25      338.09      5.99 o 
   1   3   2      361.40      397.28      7.05 o 
   2   3   2      276.50      255.88      5.39 o 
   3   3   2      244.53      218.45      4.72 o 
   4   3   2     2905.00     3056.73     66.23 o 
   5   3   2     1555.95     1674.82     49.10 o 
   6   3   2     2122.56     2164.42     63.14 o 
   7   3   2      333.97      337.41     10.33 o 
   8   3   2       17.87       30.97      3.52 o 
   9   3   2       19.13       16.20      3.42 o 
  10   3   2       48.73       68.89      5.51 o 
  11   3   2       97.93      114.46      7.27 o 
  12   3   2       10.40       13.05      3.61 o 
  13   3   2        5.04       12.06      4.23 o 
 -13   4   2       17.46       34.39      5.50 o 
 -12   4   2       50.66       55.10      6.81 o 
 -11   4   2        3.88        4.64      2.21 o 
 -10   4   2      326.87      294.38      8.93 o 
  -9   4   2       10.98       14.50      3.19 o 
  -8   4   2       17.17       23.35      3.26 o 
  -7   4   2        7.73        5.49      2.06 o 
  -6   4   2     1791.27     1849.61     50.72 o 
  -5   4   2      798.11      762.02     20.27 o 
  -4   4   2      814.80      781.83     30.05 o 
  -3   4   2      402.16      404.15     13.08 o 
  -2   4   2      344.54      332.71      6.07 o 
  -1   4   2      291.40      248.41      3.85 o 
   0   4   2      678.33      638.59      8.79 o 
   1   4   2     1628.94     1774.09     27.53 o 
   2   4   2     2234.86     2201.96     46.86 o 
   3   4   2      212.26      221.89      7.18 o 
   4   4   2        0.08        6.19      1.01 o 
   5   4   2       80.62       66.07      2.65 o 
   6   4   2      106.88       80.14      3.53 o 
   7   4   2      308.05      269.19      7.36 o 
   8   4   2        3.76        4.76      2.25 o 
   9   4   2      294.24      281.28     14.69 o 
  10   4   2        0.13        3.16      2.07 o 
  11   4   2       17.91       17.02      2.87 o 
  12   4   2        0.00        5.84      3.04 o 
 -13   5   2        1.40        8.01      3.78 o 
 -12   5   2       28.49       32.93      4.59 o 
 -11   5   2        6.85        4.42      2.87 o 
 -10   5   2       66.74       67.04      5.43 o 
  -9   5   2       17.82       23.94      3.97 o 
  -8   5   2        5.23        4.06      2.30 o 
  -7   5   2      292.43      268.65      7.65 o 
  -6   5   2      334.80      346.87      9.45 o 
  -5   5   2      742.48      762.67     20.25 o 
  -4   5   2     1583.98     1604.87     33.25 o 
  -3   5   2      814.89      840.85     16.59 o 
  -2   5   2     1920.55     1901.75     26.28 o 
  -1   5   2       49.55       57.60      2.20 o 
   0   5   2     1040.59     1014.85     10.38 o 
   1   5   2        0.15        3.22      1.10 o 
   2   5   2      578.48      582.67      7.57 o 
   3   5   2      503.91      582.39     12.42 o 
   4   5   2     1365.67     1352.75     32.66 o 
   5   5   2      329.18      291.15      6.92 o 
   6   5   2      148.75      150.37      5.79 o 
   7   5   2       99.03       92.10      5.18 o 
   8   5   2      259.23      228.89      7.54 o 
   9   5   2       22.39       22.34      3.40 o 
  10   5   2       24.92       26.92      3.59 o 
  11   5   2        3.57        8.93      2.67 o 
  12   5   2        8.71       11.66      3.11 o 
 -12   6   2       38.85       41.13      4.65 o 
 -11   6   2       36.16       43.66      4.55 o 
 -10   6   2      105.32       96.12      6.61 o 
  -9   6   2       14.29       18.42      3.69 o 
  -8   6   2      151.14      127.22      6.13 o 
  -7   6   2      923.87      860.62     23.51 o 
  -6   6   2      109.38      107.47      5.03 o 
  -5   6   2      321.02      295.76      9.83 o 
  -4   6   2      128.52      152.79      4.91 o 
  -3   6   2      147.89      130.86      3.79 o 
  -2   6   2      164.24      168.03      3.91 o 
  -1   6   2     7876.62     8464.76     65.75 o 
   0   6   2        5.17       15.66      1.56 o 
   1   6   2      155.04      143.80      3.57 o 
   2   6   2      489.89      529.55      7.78 o 
   3   6   2     1210.40     1368.78     21.05 o 
   4   6   2      287.07      254.58      6.85 o 
   5   6   2      171.98      151.60      6.55 o 
   6   6   2      325.23      284.26     10.04 o 
   7   6   2      193.89      181.73      6.57 o 
   8   6   2       15.56       18.96      3.17 o 
   9   6   2        8.57        7.17      2.79 o 
  10   6   2      125.74      127.69      7.29 o 
  11   6   2       31.30       37.07      5.38 o 
  12   6   2       13.96       15.92      3.95 o 
 -12   7   2        0.66        8.72      2.83 o 
 -11   7   2        9.86       21.05      3.45 o 
 -10   7   2       10.69       14.88      2.97 o 
  -9   7   2       87.32       80.54      6.81 o 
  -8   7   2      161.43      150.52      6.77 o 
  -7   7   2     1046.31      940.22     18.83 o 
  -6   7   2        1.67        5.29      2.14 o 
  -5   7   2      170.01      185.04      7.96 o 
  -4   7   2       32.77       50.66      3.95 o 
  -3   7   2     1044.42      969.07     11.66 o 
  -2   7   2      404.74      421.24      6.56 o 
  -1   7   2      863.01      894.73     11.48 o 
   0   7   2      240.36      193.03      4.44 o 
   1   7   2      119.36      110.14      3.41 o 
   2   7   2        2.75        2.98      1.02 o 
   3   7   2      634.02      595.11     10.21 o 
   4   7   2       45.67       38.63      2.99 o 
   5   7   2      112.33      105.96      4.92 o 
   6   7   2      274.29      240.78      7.41 o 
   7   7   2       61.97       70.05      6.04 o 
   8   7   2        0.03        1.44      2.16 o 
   9   7   2       45.53       62.56      6.28 o 
  10   7   2        0.09        4.39      2.86 o 
  11   7   2       70.29       53.07      6.68 o 
 -11   8   2       18.18       27.86      3.79 o 
 -10   8   2      148.15      142.48      8.15 o 
  -9   8   2        0.80        5.41      2.91 o 
  -8   8   2       22.80       12.52      3.13 o 
  -7   8   2        4.97        5.11      2.56 o 
  -6   8   2      928.93      825.68     26.27 o 
  -5   8   2        5.51        6.13      2.03 o 
  -4   8   2       75.47       84.03      4.75 o 
  -3   8   2       22.35       21.29      2.33 o 
  -2   8   2      337.73      336.67      8.57 o 
  -1   8   2        4.47        5.21      1.33 o 
   0   8   2       23.54       42.63      2.85 o 
   1   8   2      513.92      504.89      7.66 o 
   2   8   2       46.39       48.38      3.02 o 
   3   8   2        2.14        6.05      1.64 o 
   4   8   2      219.51      221.70      6.71 o 
   5   8   2       52.11       56.79      5.29 o 
   6   8   2        1.83        2.09      2.17 o 
   7   8   2        4.79        8.85      3.07 o 
   8   8   2       25.20       27.12      4.84 o 
   9   8   2       60.08       57.04      6.76 o 
  10   8   2      139.20      125.51      9.88 o 
  11   8   2       20.37       21.57      4.81 o 
 -11   9   2        3.45        5.99      2.84 o 
 -10   9   2       86.63       87.73      7.52 o 
  -9   9   2       67.75       65.57      5.87 o 
  -8   9   2       25.86       30.58      4.14 o 
  -7   9   2       61.10       85.20      6.22 o 
  -6   9   2       46.84       44.47      4.74 o 
  -5   9   2       94.79       89.84      5.64 o 
  -4   9   2       84.34       90.68      5.37 o 
  -3   9   2      429.52      384.65     10.01 o 
  -2   9   2       35.17       29.14      2.62 o 
  -1   9   2      704.66      661.03     11.44 o 
   0   9   2      729.15      703.75      9.68 o 
   1   9   2      641.98      627.72     10.04 o 
   2   9   2     1024.26      912.98     13.27 o 
   3   9   2      325.40      284.76     12.42 o 
   4   9   2      765.23      724.84     18.38 o 
   5   9   2       22.56       25.00      4.10 o 
   6   9   2      310.58      263.50     10.93 o 
   7   9   2       16.31       10.99      3.92 o 
   8   9   2       91.76       94.56      8.63 o 
   9   9   2       29.60       32.28      5.11 o 
  10   9   2        0.54        5.99      3.13 o 
 -10  10   2       51.57       53.08      6.97 o 
  -9  10   2        6.32       17.82      3.64 o 
  -8  10   2       44.94       59.61      6.23 o 
  -7  10   2       73.59       70.08      5.96 o 
  -6  10   2       12.66       13.07      2.85 o 
  -5  10   2       86.64       91.52      6.14 o 
  -4  10   2      289.81      260.13      8.08 o 
  -3  10   2       49.81       58.90      4.76 o 
  -2  10   2       37.84       37.72      3.41 o 
  -1  10   2       41.96       54.12      3.87 o 
   0  10   2       13.25       11.89      2.03 o 
   1  10   2      130.16      115.48      4.70 o 
   2  10   2        0.54        3.47      2.09 o 
   3  10   2       61.00       53.53      5.11 o 
   4  10   2      107.92       98.27     12.22 o 
   5  10   2       18.29       31.04      5.19 o 
   6  10   2       80.49       68.26      7.44 o 
   7  10   2       70.46       66.89      7.25 o 
   8  10   2        0.52        3.89      2.79 o 
   9  10   2        6.08        4.72      3.50 o 
  -9  11   2        0.89       10.87      3.80 o 
  -8  11   2        4.21       12.23      3.22 o 
  -7  11   2       49.76       51.42      5.92 o 
  -6  11   2        3.28        5.69      2.56 o 
  -5  11   2       26.50       27.23      3.79 o 
  -4  11   2        1.06        3.79      2.09 o 
  -3  11   2       63.00       59.98      5.10 o 
  -2  11   2       24.54       28.68      3.94 o 
  -1  11   2       22.14       37.07      4.21 o 
   0  11   2      103.92      111.15      5.27 o 
   1  11   2       30.92       30.15      3.91 o 
   2  11   2      132.61      105.17      6.31 o 
   3  11   2        0.10        0.69      2.59 o 
   4  11   2       48.71       50.16      6.22 o 
   5  11   2       10.73       11.23      3.48 o 
   6  11   2       14.13       17.77      4.21 o 
   7  11   2        2.77        3.83      2.80 o 
   8  11   2       11.29       19.80      4.42 o 
  -8  12   2       71.82       77.71      7.33 o 
  -7  12   2        5.50        8.21      3.26 o 
  -6  12   2       53.32       76.33      6.84 o 
  -5  12   2        6.57       11.62      2.76 o 
  -4  12   2      181.15      181.75      8.18 o 
  -3  12   2       38.71       52.43      5.51 o 
  -2  12   2       45.84       49.15      5.10 o 
  -1  12   2        6.35        9.37      2.74 o 
   0  12   2       25.93       40.62      4.17 o 
   1  12   2       31.77       35.10      4.38 o 
   2  12   2        6.80       12.77      3.44 o 
   3  12   2      115.10      107.08      8.09 o 
   4  12   2       13.47       10.24      3.59 o 
   5  12   2      143.42      153.71      9.01 o 
   6  12   2        0.80        2.36      2.74 o 
   7  12   2        5.37        7.55      3.33 o 
  -6  13   2        4.64       11.17      3.87 o 
  -5  13   2        1.60        6.02      3.09 o 
  -4  13   2       10.38       14.38      4.29 o 
  -3  13   2       12.80       13.60      4.24 o 
  -2  13   2      148.44      149.49      9.07 o 
  -1  13   2        4.91       16.14      4.22 o 
   0  13   2       19.21       33.69      4.75 o 
   1  13   2       38.49       51.21      6.32 o 
   2  13   2      130.02      135.84      9.28 o 
   3  13   2        1.72        6.14      3.18 o 
   4  13   2       48.19       56.86     10.62 o 
   5  13   2        4.58        9.86      3.52 o 
   6  13   2        5.60       10.72      3.84 o 
  -4  14   2        6.79       22.87      6.57 o 
  -3  14   2       13.80       14.88      4.40 o 
  -2  14   2       20.84       40.02      6.75 o 
  -1  14   2        0.69        0.40      5.16 o 
   0  14   2       36.60       73.10     16.22 o 
   1  14   2       19.80       16.86      4.74 o 
   2  14   2       15.06       20.53      4.48 o 
   3  14   2       11.26       15.08      4.19 o 
   4  14   2        1.92        9.07      3.55 o 
 -13   0   3       29.00       27.93      7.43 o 
 -11   0   3       18.79       19.33      6.32 o 
  -9   0   3     1298.38     1238.78     41.92 o 
  -7   0   3      627.93      577.21     18.40 o 
  -5   0   3     3693.82     3554.62    189.14 o 
  -3   0   3    38983.02    39912.97   1063.02 o 
  -1   0   3     3015.04     3155.59     47.01 o 
   1   0   3    12575.13    13956.79    558.97 o 
   3   0   3     1231.72     1295.58     30.35 o 
   5   0   3     5184.42     6038.56    162.82 o 
   7   0   3     1192.08     1246.59     49.14 o 
   9   0   3      167.19      176.68      7.53 o 
  11   0   3       48.75       52.51      8.90 o 
  13   0   3       25.03       45.37      9.15 o 
 -14   1   3       67.23       78.51      8.67 o 
 -13   1   3        9.68       16.11      4.46 o 
 -12   1   3        0.32        0.00      2.96 o 
 -11   1   3        0.07        0.61      3.16 o 
 -10   1   3      163.13      158.33      9.21 o 
  -9   1   3      390.17      351.97     13.26 o 
  -8   1   3      349.60      351.37      8.02 o 
  -7   1   3      836.78      813.49     18.35 o 
  -6   1   3     1518.82     1375.86     35.63 o 
  -5   1   3      410.37      424.89     13.89 o 
  -4   1   3       92.35       80.15      2.86 o 
  -3   1   3     4881.77     4989.86    117.99 o 
  -2   1   3      234.29      204.08      2.98 o 
  -1   1   3     7113.34     8109.08    137.74 o 
   0   1   3    19190.67    20550.58    568.51 o 
   1   1   3      108.89      114.26      4.58 o 
   2   1   3      256.70      301.23      7.62 o 
   3   1   3       15.02       13.44      1.36 o 
   4   1   3     1831.45     2028.27     33.75 o 
   5   1   3     1141.48     1247.00     25.51 o 
   6   1   3       65.30       76.30      3.13 o 
   7   1   3        2.62        2.46      1.25 o 
   8   1   3      122.09      125.37      5.37 o 
   9   1   3        2.56        9.07      2.24 o 
  10   1   3        0.43        7.22      2.46 o 
  11   1   3       16.08       24.10      4.83 o 
  12   1   3        1.13        3.38      3.51 o 
  13   1   3      130.41      138.69      9.58 o 
 -14   2   3       98.15      111.55     10.24 o 
 -13   2   3       13.88       18.22      4.44 o 
 -12   2   3       29.19       30.41      5.21 o 
 -11   2   3       60.36       58.54      6.97 o 
 -10   2   3       18.15       21.52      3.71 o 
  -9   2   3      149.23      140.59      5.84 o 
  -8   2   3      412.20      374.29     10.57 o 
  -7   2   3      379.98      320.72      8.01 o 
  -6   2   3       33.59       36.65      2.42 o 
  -5   2   3      544.07      496.88     13.82 o 
  -4   2   3      530.03      502.76     14.41 o 
  -3   2   3       13.12        9.57      1.06 o 
  -2   2   3       45.22       60.40      1.89 o 
  -1   2   3     2493.70     2816.13     49.28 o 
   0   2   3     2842.47     3230.06     91.53 o 
   1   2   3       58.27       51.72      2.22 o 
   2   2   3    13717.78    14736.76    310.21 o 
   3   2   3     1958.17     2247.52     59.01 o 
   4   2   3      760.44      851.38     20.10 o 
   5   2   3       49.38       68.57      3.01 o 
   6   2   3      116.89      139.61      3.98 o 
   7   2   3      118.32      117.27      5.42 o 
   8   2   3      810.41      719.67     20.48 o 
   9   2   3        7.41       12.31      2.66 o 
  10   2   3        9.85        5.25      2.37 o 
  11   2   3        1.16        2.80      3.25 o 
  12   2   3        6.54       16.63      5.07 o 
  13   2   3       42.37       59.56      7.34 o 
 -13   3   3        0.04        7.24      3.18 o 
 -12   3   3        6.29       11.12      3.24 o 
 -11   3   3       51.27       59.82      5.86 o 
 -10   3   3      235.60      190.36      7.08 o 
  -9   3   3       52.02       59.07      4.91 o 
  -8   3   3        0.58        2.39      1.97 o 
  -7   3   3      318.18      287.99      7.33 o 
  -6   3   3       18.27        9.31      1.92 o 
  -5   3   3      250.58      244.47      9.45 o 
  -4   3   3      433.88      462.16     15.89 o 
  -3   3   3     5569.81     6549.48    160.00 o 
  -2   3   3      361.61      352.48     10.39 o 
  -1   3   3        6.07        8.37      1.77 o 
   0   3   3     3690.56     3759.56     71.71 o 
   1   3   3      439.58      408.34     10.62 o 
   2   3   3     3302.36     3512.50     66.40 o 
   3   3   3       11.13       15.69      1.44 o 
   4   3   3      301.65      292.04      7.77 o 
   5   3   3       84.47      111.55      3.32 o 
   6   3   3       52.92       63.44      3.57 o 
   7   3   3        0.08        1.82      1.40 o 
   8   3   3      657.25      581.85     13.79 o 
   9   3   3      181.21      190.52      7.07 o 
  10   3   3       19.37       15.46      3.00 o 
  11   3   3       44.69       54.71      5.01 o 
  12   3   3        3.29        6.85      3.46 o 
 -13   4   3        8.36       26.99      4.62 o 
 -12   4   3        0.05        6.74      3.07 o 
 -11   4   3        9.66        6.73      2.27 o 
 -10   4   3       41.96       40.00      4.93 o 
  -9   4   3      403.94      366.36      9.51 o 
  -8   4   3       49.32       53.47      4.58 o 
  -7   4   3      349.81      321.88      8.53 o 
  -6   4   3       15.31       10.17      2.12 o 
  -5   4   3      454.51      481.62     15.97 o 
  -4   4   3      790.03      791.45     26.42 o 
  -3   4   3     1261.46     1214.86     35.04 o 
  -2   4   3      265.93      279.82      6.14 o 
  -1   4   3      414.20      421.28      8.29 o 
   0   4   3      230.63      247.14      3.68 o 
   1   4   3      733.62      798.49     14.10 o 
   2   4   3     2719.17     2937.38     64.82 o 
   3   4   3      494.37      585.10     17.86 o 
   4   4   3      146.90      165.67      5.33 o 
   5   4   3      456.70      488.79     11.21 o 
   6   4   3        8.12       11.35      1.69 o 
   7   4   3       13.49       15.34      2.62 o 
   8   4   3      393.46      369.53     13.13 o 
   9   4   3      205.28      190.63      7.50 o 
  10   4   3        0.46        6.88      2.51 o 
  11   4   3       51.22       58.42      5.84 o 
  12   4   3        1.49        9.20      3.51 o 
 -13   5   3        1.62        6.78      3.37 o 
 -12   5   3        0.07        7.05      2.95 o 
 -11   5   3      214.92      202.17      7.87 o 
 -10   5   3      241.56      184.70      7.50 o 
  -9   5   3        0.12        1.33      2.30 o 
  -8   5   3      206.94      202.83      7.81 o 
  -7   5   3       28.56       31.96      3.58 o 
  -6   5   3      419.05      379.58      8.49 o 
  -5   5   3     1095.33      923.47     29.62 o 
  -4   5   3      356.42      375.79     11.10 o 
  -3   5   3      285.01      314.11      7.32 o 
  -2   5   3     3866.72     4306.39     73.49 o 
  -1   5   3     3188.11     3441.11     41.74 o 
   0   5   3      114.40       82.94      2.74 o 
   1   5   3      354.37      354.42      5.74 o 
   2   5   3      138.71      130.45      4.58 o 
   3   5   3      253.42      248.67      8.28 o 
   4   5   3       22.69       30.30      2.07 o 
   5   5   3      523.72      530.72     14.79 o 
   6   5   3       31.79       31.04      3.33 o 
   7   5   3        5.76        6.28      2.24 o 
   8   5   3      119.28      118.11      5.86 o 
   9   5   3       19.15       22.74      3.97 o 
  10   5   3        4.25        1.68      2.42 o 
  11   5   3       30.43       25.94      4.75 o 
  12   5   3        9.56       17.43      4.12 o 
 -12   6   3        0.65        8.14      2.50 o 
 -11   6   3        0.00        4.08      2.36 o 
 -10   6   3        2.49        9.10      3.04 o 
  -9   6   3       96.87      100.52      6.61 o 
  -8   6   3       74.21       78.99      5.80 o 
  -7   6   3        4.72        7.79      2.30 o 
  -6   6   3        6.55        5.46      2.05 o 
  -5   6   3      257.41      213.41      6.44 o 
  -4   6   3      635.87      728.36     14.51 o 
  -3   6   3        3.89       15.08      1.60 o 
  -2   6   3        0.20        1.70      0.90 o 
  -1   6   3       14.28       22.25      1.82 o 
   0   6   3     1294.31     1293.46     17.00 o 
   1   6   3        0.15        0.96      0.90 o 
   2   6   3      582.99      525.51      6.84 o 
   3   6   3       42.70       38.40      2.39 o 
   4   6   3      153.88      147.74      4.01 o 
   5   6   3        2.59        3.54      1.40 o 
   6   6   3       71.04       76.19      5.01 o 
   7   6   3       86.43       88.97      6.42 o 
   8   6   3      128.03      108.56      6.98 o 
   9   6   3       12.12       18.43      3.85 o 
  10   6   3        2.00        8.68      3.11 o 
  11   6   3        0.15        7.08      3.21 o 
  12   6   3       20.08       35.61      5.51 o 
 -12   7   3        3.14        9.44      2.66 o 
 -11   7   3       23.49       30.72      4.48 o 
 -10   7   3       72.49       74.88      6.94 o 
  -9   7   3        9.08        8.93      2.74 o 
  -8   7   3        1.90        6.42      2.54 o 
  -7   7   3       37.54       47.19      4.62 o 
  -6   7   3      249.52      231.48      8.17 o 
  -5   7   3      327.67      279.16      9.33 o 
  -4   7   3      159.71      170.28      6.61 o 
  -3   7   3       23.20       26.92      2.19 o 
  -2   7   3      984.41     1061.90     13.65 o 
  -1   7   3      220.39      191.90      4.49 o 
   0   7   3     2257.02     2204.96     24.47 o 
   1   7   3       26.20       40.60      2.57 o 
   2   7   3       33.72       27.13      2.20 o 
   3   7   3       61.26       76.55      3.19 o 
   4   7   3       97.05       95.11      4.58 o 
   5   7   3       23.09       19.99      3.31 o 
   6   7   3      465.02      456.12     13.15 o 
   7   7   3       22.62       35.37      5.40 o 
   8   7   3      312.31      274.26     13.03 o 
   9   7   3       52.66       43.99      5.88 o 
  10   7   3       39.75       33.92      5.44 o 
  11   7   3       30.95       36.21      5.78 o 
 -11   8   3       29.20       36.46      5.54 o 
 -10   8   3        6.61       10.96      3.30 o 
  -9   8   3      132.98      156.06      7.26 o 
  -8   8   3      440.93      392.64     10.70 o 
  -7   8   3       23.65       32.62      4.17 o 
  -6   8   3       17.68       21.94      3.33 o 
  -5   8   3      178.22      191.19      6.67 o 
  -4   8   3       18.45       20.39      2.95 o 
  -3   8   3       89.08       80.03      3.81 o 
  -2   8   3      107.85       93.12      3.47 o 
  -1   8   3        0.41        2.22      1.07 o 
   0   8   3      109.58       95.29      3.42 o 
   1   8   3      150.52      134.20      4.08 o 
   2   8   3       27.70       29.23      2.77 o 
   3   8   3        7.99       11.22      1.95 o 
   4   8   3       14.19       17.54      2.74 o 
   5   8   3      404.82      342.33     11.61 o 
   6   8   3      597.25      524.80     14.89 o 
   7   8   3      247.64      235.47     10.42 o 
   8   8   3       31.24       29.12      4.76 o 
   9   8   3        7.05       10.95      3.62 o 
  10   8   3       41.85       37.98      5.68 o 
 -11   9   3        0.13        7.63      2.88 o 
 -10   9   3        2.81        7.63      2.86 o 
  -9   9   3       12.67       20.15      3.42 o 
  -8   9   3        4.50        7.13      2.69 o 
  -7   9   3        8.82       15.22      3.36 o 
  -6   9   3      515.21      494.30     11.39 o 
  -5   9   3      246.54      222.54      7.42 o 
  -4   9   3        9.68       11.77      2.55 o 
  -3   9   3      738.69      700.89     19.93 o 
  -2   9   3       79.78      106.45      4.09 o 
  -1   9   3      122.49      124.24      5.16 o 
   0   9   3      454.19      407.75      8.16 o 
   1   9   3      611.08      608.77      9.99 o 
   2   9   3       18.06       16.27      2.35 o 
   3   9   3      129.32      106.11      6.02 o 
   4   9   3      442.34      412.20     12.90 o 
   5   9   3      346.20      319.19     11.82 o 
   6   9   3        8.60       10.84      3.86 o 
   7   9   3       62.31       67.69      7.42 o 
   8   9   3        9.82        9.43      3.29 o 
   9   9   3        5.45        7.88      2.97 o 
  10   9   3        2.56       14.70      3.89 o 
 -10  10   3        3.18       10.94      2.90 o 
  -9  10   3       30.77       33.92      4.44 o 
  -8  10   3       48.18       51.91      6.77 o 
  -7  10   3       57.25       55.54      5.34 o 
  -6  10   3       50.16       57.25      5.29 o 
  -5  10   3       35.32       42.45      4.40 o 
  -4  10   3      113.23       99.78      5.61 o 
  -3  10   3      315.84      287.10      8.24 o 
  -2  10   3      103.79       97.18      5.15 o 
  -1  10   3       86.69       81.91      4.58 o 
   0  10   3      344.83      285.82      7.24 o 
   1  10   3      442.34      397.50     11.45 o 
   2  10   3       15.65       15.40      3.10 o 
   3  10   3       12.02       15.29      3.71 o 
   4  10   3        8.60       11.03      3.41 o 
   5  10   3       22.61       24.92      4.74 o 
   6  10   3      123.08      118.67      8.88 o 
   7  10   3       22.06       18.46      4.11 o 
   8  10   3       12.53       14.45      3.51 o 
   9  10   3        8.41       12.97      3.97 o 
  -9  11   3        9.35       12.44      3.77 o 
  -8  11   3       28.20       50.86      5.22 o 
  -7  11   3       25.81       35.10      4.37 o 
  -6  11   3       58.39       73.80      6.09 o 
  -5  11   3        1.90        6.70      2.35 o 
  -4  11   3        0.87        1.80      2.17 o 
  -3  11   3      190.58      187.22      7.85 o 
  -2  11   3       14.42       17.19      3.22 o 
  -1  11   3      157.02      127.75      6.42 o 
   0  11   3      275.70      261.12     10.27 o 
   1  11   3       87.93       98.97      5.78 o 
   2  11   3      129.65      130.36      6.56 o 
   3  11   3        0.77        2.27      2.77 o 
   4  11   3       73.63       79.74      7.80 o 
   5  11   3       65.71       78.10      7.81 o 
   6  11   3       47.45       61.82      7.07 o 
   7  11   3        2.01        7.60      3.31 o 
   8  11   3       59.69       57.83      7.11 o 
  -8  12   3        8.08       14.48      4.85 o 
  -7  12   3       17.42       17.79      4.15 o 
  -6  12   3        7.94       15.02      3.39 o 
  -5  12   3        1.12        1.47      2.36 o 
  -4  12   3       12.33       13.39      3.29 o 
  -3  12   3      160.89      143.93      8.24 o 
  -2  12   3      311.59      292.37     11.47 o 
  -1  12   3        1.50        7.10      2.83 o 
   0  12   3        1.71        5.28      2.09 o 
   1  12   3        5.96        8.00      2.57 o 
   2  12   3      134.50      123.95      7.90 o 
   3  12   3       18.23       17.75      4.23 o 
   4  12   3       26.93       29.15      4.75 o 
   5  12   3       73.48       70.57      7.92 o 
   6  12   3       18.50       27.44      5.13 o 
   7  12   3        8.84       19.91      4.58 o 
  -6  13   3        5.17       13.47      4.47 o 
  -5  13   3       78.98       88.08     10.03 o 
  -4  13   3        0.00        3.55      2.86 o 
  -3  13   3       35.66       54.47      6.42 o 
  -2  13   3        1.99        7.53      3.29 o 
  -1  13   3       74.35       90.25      9.33 o 
   0  13   3       72.97       84.26      7.71 o 
   1  13   3       68.73       68.77      7.20 o 
   2  13   3       24.00       24.20      4.60 o 
   3  13   3       52.92       58.60      6.91 o 
   4  13   3        2.00        7.54      3.87 o 
   5  13   3       30.95       42.11      6.42 o 
  -4  14   3       31.97       48.19      7.85 o 
  -3  14   3       56.11       69.20     11.79 o 
  -2  14   3       35.54       38.57      6.47 o 
  -1  14   3       13.45       27.70      5.17 o 
   0  14   3       66.96       56.43      7.64 o 
   1  14   3       33.13       50.06      7.18 o 
   2  14   3       84.88       93.66      8.75 o 
   3  14   3       80.13      119.32     12.41 o 
 -14   0   4       38.91       42.23      9.30 o 
 -12   0   4       59.65       78.06     11.72 o 
 -10   0   4      856.36      757.93     24.95 o 
  -8   0   4     1008.00      809.80     30.53 o 
  -6   0   4     2459.59     2396.56    137.57 o 
  -4   0   4      258.12      298.03     12.44 o 
  -2   0   4     6038.70     6699.92     87.30 o 
   0   0   4     2974.12     3257.89     98.98 o 
   2   0   4      291.84      266.87     12.92 o 
   4   0   4     1196.29     1198.03     53.21 o 
   6   0   4      796.71      838.80     23.68 o 
   8   0   4       22.08       18.91      4.53 o 
  10   0   4       58.99       53.32      8.79 o 
  12   0   4       27.27       37.43      7.37 o 
 -14   1   4        2.29       12.43      4.06 o 
 -13   1   4       45.41       67.03      7.68 o 
 -12   1   4       58.50       71.67      7.87 o 
 -11   1   4        2.20        6.02      3.41 o 
 -10   1   4       74.04       70.00      7.24 o 
  -9   1   4      654.65      608.32     12.77 o 
  -8   1   4        3.94        5.92      1.66 o 
  -7   1   4      925.83      787.09     18.72 o 
  -6   1   4     2565.11     2411.76     86.13 o 
  -5   1   4      109.73       93.08      3.34 o 
  -4   1   4      224.25      212.90      5.57 o 
  -3   1   4     4860.43     5142.75     71.07 o 
  -2   1   4     2849.32     2985.55     50.52 o 
  -1   1   4      379.32      464.79      8.40 o 
   0   1   4        1.70        2.93      0.82 o 
   1   1   4     1480.85     1489.30     40.97 o 
   2   1   4       51.64       48.27      2.11 o 
   3   1   4      486.63      435.76     12.89 o 
   4   1   4     1576.36     1611.06     41.35 o 
   5   1   4       61.15       52.86      2.89 o 
   6   1   4       45.95       46.44      3.00 o 
   7   1   4      261.29      308.16      7.75 o 
   8   1   4       79.32       78.82      4.04 o 
   9   1   4      152.47      155.91      6.30 o 
  10   1   4      114.57      122.14      7.39 o 
  11   1   4       59.63       57.12      6.73 o 
  12   1   4       47.70       67.21      7.45 o 
 -14   2   4        1.03        5.32      3.76 o 
 -13   2   4       12.54       19.21      4.52 o 
 -12   2   4        7.78        7.88      3.95 o 
 -11   2   4        5.18        6.22      3.18 o 
 -10   2   4       31.10       31.48      5.47 o 
  -9   2   4      667.38      588.86     17.69 o 
  -8   2   4        7.43        7.09      2.13 o 
  -7   2   4       49.27       67.03      3.39 o 
  -6   2   4      156.42      163.82      5.82 o 
  -5   2   4       89.43      107.43      2.79 o 
  -4   2   4      586.36      659.44     14.17 o 
  -3   2   4       84.66       66.73      2.46 o 
  -2   2   4     3309.53     3573.69     79.55 o 
  -1   2   4     4717.51     5185.91    107.02 o 
   0   2   4     2539.92     2676.44     62.39 o 
   1   2   4     4546.08     4440.37    137.57 o 
   2   2   4       11.35       16.15      1.34 o 
   3   2   4      570.68      571.77     14.91 o 
   4   2   4      203.90      225.35      6.00 o 
   5   2   4        6.55        5.12      1.22 o 
   6   2   4       18.03       20.37      2.15 o 
   7   2   4        2.18        4.71      1.49 o 
   8   2   4       56.72       66.17      4.33 o 
   9   2   4       89.49      113.82      5.82 o 
  10   2   4       21.18       30.15      3.84 o 
  11   2   4       53.20       71.45      7.31 o 
  12   2   4       34.85       38.38      5.53 o 
 -13   3   4       11.77       20.42      4.60 o 
 -12   3   4       54.07       70.01      7.75 o 
 -11   3   4       87.60       85.02      8.20 o 
 -10   3   4        0.00        2.63      2.30 o 
  -9   3   4      224.23      204.25      7.20 o 
  -8   3   4      374.70      350.63     10.39 o 
  -7   3   4      464.37      404.10     10.79 o 
  -6   3   4      215.28      214.32      6.30 o 
  -5   3   4       26.27       25.79      1.96 o 
  -4   3   4       60.97       76.80      2.38 o 
  -3   3   4     1008.03     1069.98     23.38 o 
  -2   3   4     1823.68     2090.15     50.43 o 
  -1   3   4     2040.63     2304.84     46.47 o 
   0   3   4       17.79       23.52      2.07 o 
   1   3   4      816.51      764.67     23.68 o 
   2   3   4      140.94      149.09      3.70 o 
   3   3   4       97.55       86.18      2.66 o 
   4   3   4      118.16       80.09      2.84 o 
   5   3   4      213.25      202.69      7.07 o 
   6   3   4      154.01      142.83      4.59 o 
   7   3   4       59.99       64.50      3.80 o 
   8   3   4       16.03       21.71      3.15 o 
   9   3   4      132.64      120.13      5.98 o 
  10   3   4       10.36       13.17      2.87 o 
  11   3   4        3.43        9.05      2.87 o 
  12   3   4        7.75       14.64      5.96 o 
 -13   4   4        0.77        4.52      3.95 o 
 -12   4   4       21.39       41.96      5.87 o 
 -11   4   4       13.82       22.08      4.79 o 
 -10   4   4       19.71       25.82      3.87 o 
  -9   4   4      332.63      287.09      9.95 o 
  -8   4   4        8.68        9.74      2.38 o 
  -7   4   4       24.64       41.41      3.81 o 
  -6   4   4        0.06        2.08      1.43 o 
  -5   4   4      273.58      253.59      6.33 o 
  -4   4   4        1.81        5.86      1.05 o 
  -3   4   4     1899.44     2092.38     58.28 o 
  -2   4   4       86.87       68.77      2.31 o 
  -1   4   4       38.70       32.25      1.67 o 
   0   4   4      508.18      621.73     17.28 o 
   1   4   4      667.41      685.09     22.53 o 
   2   4   4     1732.47     2000.06     49.42 o 
   3   4   4       95.05      111.15      3.06 o 
   4   4   4       33.55       61.67      2.69 o 
   5   4   4       14.27       19.75      1.94 o 
   6   4   4     1484.64     1423.22     44.37 o 
   7   4   4       43.43       49.20      4.20 o 
   8   4   4      217.78      197.92      9.32 o 
   9   4   4        5.19       12.03      2.97 o 
  10   4   4        2.72        7.60      2.70 o 
  11   4   4       12.47       24.27      4.24 o 
  12   4   4        0.27        9.60      4.74 o 
 -13   5   4        2.64        9.31      3.62 o 
 -12   5   4       11.01       11.91      3.29 o 
 -11   5   4      118.79      117.87      7.49 o 
 -10   5   4        1.05        6.20      3.39 o 
  -9   5   4      117.55      105.77      6.38 o 
  -8   5   4      332.80      325.83      9.41 o 
  -7   5   4      191.69      167.78      6.17 o 
  -6   5   4       25.27       23.51      3.04 o 
  -5   5   4      649.13      624.08     17.95 o 
  -4   5   4        0.03        4.18      1.05 o 
  -3   5   4       40.03       52.96      2.37 o 
  -2   5   4     1672.73     1687.89     39.43 o 
  -1   5   4     2663.75     2898.65     43.42 o 
   0   5   4        1.16        2.26      0.75 o 
   1   5   4       61.46       67.34      2.23 o 
   2   5   4     1478.04     1576.19     42.64 o 
   3   5   4      194.93      242.36      6.49 o 
   4   5   4       36.01       41.22      2.44 o 
   5   5   4      111.90      112.09      3.66 o 
   6   5   4      406.71      369.33     11.77 o 
   7   5   4      535.10      496.23     20.70 o 
   8   5   4      246.62      231.72      8.61 o 
   9   5   4      135.34      119.59      8.13 o 
  10   5   4        1.63        4.59      3.01 o 
  11   5   4        2.69        2.19      2.93 o 
  12   5   4       19.03       21.79      4.46 o 
 -12   6   4        0.14        7.23      3.06 o 
 -11   6   4       18.81       22.49      3.71 o 
 -10   6   4       73.07       73.68      6.25 o 
  -9   6   4       26.17       29.58      4.06 o 
  -8   6   4      415.82      370.45      9.80 o 
  -7   6   4      246.97      213.66      7.14 o 
  -6   6   4      169.90      145.76      5.68 o 
  -5   6   4     1143.59     1110.66     34.84 o 
  -4   6   4      137.26      150.20      4.28 o 
  -3   6   4      278.12      273.43      8.27 o 
  -2   6   4        0.40        2.79      0.96 o 
  -1   6   4      747.17      815.54     13.64 o 
   0   6   4       16.35       25.85      1.80 o 
   1   6   4     3141.72     3198.23     36.55 o 
   2   6   4        7.73        9.89      1.38 o 
   3   6   4       40.39       26.50      2.07 o 
   4   6   4       25.10       31.82      2.74 o 
   5   6   4       50.85       55.63      4.18 o 
   6   6   4      378.14      319.74     11.03 o 
   7   6   4      308.89      280.18     11.37 o 
   8   6   4        0.28        0.00      2.32 o 
   9   6   4       26.94       27.79      5.11 o 
  10   6   4        1.45       11.12      3.61 o 
  11   6   4        0.02        7.88      3.47 o 
 -12   7   4        1.63        9.00      2.76 o 
 -11   7   4       30.32       41.21      4.77 o 
 -10   7   4        4.04        8.02      2.74 o 
  -9   7   4        0.03        3.20      2.43 o 
  -8   7   4      113.19      119.56      6.37 o 
  -7   7   4       65.78       77.83      5.60 o 
  -6   7   4      278.38      256.13      7.65 o 
  -5   7   4       11.10       13.12      2.43 o 
  -4   7   4       18.47       22.55      2.90 o 
  -3   7   4       24.86       32.91      2.45 o 
  -2   7   4       37.89       43.00      2.73 o 
  -1   7   4       50.36       42.22      2.51 o 
   0   7   4       41.54       53.67      2.62 o 
   1   7   4       48.89       58.41      2.77 o 
   2   7   4      224.59      223.55      6.70 o 
   3   7   4      991.05      886.69     21.93 o 
   4   7   4      490.91      415.70     10.12 o 
   5   7   4       14.55       26.72      4.32 o 
   6   7   4       56.98       53.68      6.18 o 
   7   7   4       35.92       34.97      5.56 o 
   8   7   4       13.44       12.50      3.49 o 
   9   7   4      329.74      312.77     12.57 o 
  10   7   4        3.19        8.31      3.33 o 
  11   7   4        8.87       15.77      5.23 o 
 -11   8   4       14.57       18.11      3.90 o 
 -10   8   4      285.28      289.05      9.86 o 
  -9   8   4      205.56      178.79      7.66 o 
  -8   8   4      160.36      157.94      7.00 o 
  -7   8   4        0.14        3.37      2.30 o 
  -6   8   4       39.18       56.95      4.87 o 
  -5   8   4      188.76      166.87      6.27 o 
  -4   8   4      443.89      364.99      8.63 o 
  -3   8   4       27.57       26.50      2.64 o 
  -2   8   4       91.69       85.78      3.65 o 
  -1   8   4       94.45       91.21      3.36 o 
   0   8   4      350.75      318.82      6.83 o 
   1   8   4        4.64        3.90      1.41 o 
   2   8   4       44.52       59.11      4.05 o 
   3   8   4       27.95       34.22      3.36 o 
   4   8   4       44.77       50.26      4.75 o 
   5   8   4        4.74        7.29      3.07 o 
   6   8   4      853.50      711.67     28.77 o 
   7   8   4      510.14      435.06     14.37 o 
   8   8   4       24.17       33.00      5.42 o 
   9   8   4        0.02        0.00      2.72 o 
  10   8   4       47.36       59.79      7.41 o 
 -11   9   4       66.61       79.15      7.37 o 
 -10   9   4        4.31        9.27      2.75 o 
  -9   9   4        5.22       14.98      3.03 o 
  -8   9   4        1.65        1.25      2.22 o 
  -7   9   4        5.18        8.24      2.66 o 
  -6   9   4       34.39       38.19      4.29 o 
  -5   9   4       10.57       10.69      2.62 o 
  -4   9   4      231.63      208.59      7.29 o 
  -3   9   4       24.16       30.00      3.46 o 
  -2   9   4     1856.25     1791.37     36.95 o 
  -1   9   4       64.23       70.77      4.12 o 
   0   9   4      166.90      155.61      6.72 o 
   1   9   4      155.33      169.43      6.08 o 
   2   9   4      106.41      109.12      5.05 o 
   3   9   4        0.75        5.32      2.45 o 
   4   9   4      374.37      351.42     12.19 o 
   5   9   4       62.63       69.38      9.52 o 
   6   9   4       57.46       49.71      6.28 o 
   7   9   4       24.05       44.27      6.02 o 
   8   9   4        4.28       10.86      3.24 o 
   9   9   4        0.40        3.87      6.02 o 
 -10  10   4        2.47        5.05      2.69 o 
  -9  10   4        3.77        7.19      3.02 o 
  -8  10   4        0.13        3.53      2.41 o 
  -7  10   4       25.60       18.18      3.28 o 
  -6  10   4       31.48       26.94      3.76 o 
  -5  10   4       50.54       61.53      5.17 o 
  -4  10   4      440.90      397.94     11.23 o 
  -3  10   4      421.44      367.55     10.49 o 
  -2  10   4        9.61        4.36      2.24 o 
  -1  10   4       57.81       50.25      4.43 o 
   0  10   4      153.03      133.47      5.81 o 
   1  10   4     1400.77     1235.80     32.82 o 
   2  10   4      491.66      390.68     15.01 o 
   3  10   4      196.92      164.12      8.54 o 
   4  10   4       23.33       22.22      4.40 o 
   5  10   4        0.55        4.20      2.93 o 
   6  10   4        4.22        9.48      3.35 o 
   7  10   4        0.14        1.66      4.38 o 
   8  10   4        7.70        5.84      2.93 o 
   9  10   4        2.97        4.02      3.13 o 
  -9  11   4        0.90        8.92      2.91 o 
  -8  11   4       11.84       11.84      3.56 o 
  -7  11   4       83.93       99.80      7.17 o 
  -6  11   4        2.29        3.47      2.77 o 
  -5  11   4        1.84        3.25      2.42 o 
  -4  11   4       61.72       48.11      5.99 o 
  -3  11   4       79.01      107.14      8.44 o 
  -2  11   4        1.28        4.03      2.74 o 
  -1  11   4       27.37       34.42      4.36 o 
   0  11   4       30.73       26.87      3.62 o 
   1  11   4       23.97       44.89      4.40 o 
   2  11   4      151.83      163.28      7.46 o 
   3  11   4      151.26      148.52      8.36 o 
   4  11   4        2.43        3.14      2.75 o 
   5  11   4        1.70        4.67      2.95 o 
   6  11   4        0.95        9.47      3.16 o 
   7  11   4       16.36       18.73      4.33 o 
   8  11   4        2.66       16.77      3.92 o 
  -8  12   4        4.63        7.10      3.39 o 
  -7  12   4       14.28       10.31      3.55 o 
  -6  12   4       22.47       20.60      4.40 o 
  -5  12   4       29.92       37.82      5.68 o 
  -4  12   4       24.05       26.01      4.63 o 
  -3  12   4        2.99        0.00      2.45 o 
  -2  12   4       11.52       14.74      3.74 o 
  -1  12   4       81.60       83.68      7.53 o 
   0  12   4       14.87       20.32      3.49 o 
   1  12   4        7.44        9.18      2.79 o 
   2  12   4        0.03        2.56      2.94 o 
   3  12   4       12.47       17.32      3.97 o 
   4  12   4       22.01       21.49      4.46 o 
   5  12   4        4.46       11.64      3.66 o 
   6  12   4       35.40       41.41      5.91 o 
  -6  13   4       15.79       24.52      6.14 o 
  -5  13   4        7.63       12.90      3.49 o 
  -4  13   4       36.97       49.28      6.48 o 
  -3  13   4       11.78       14.88      3.71 o 
  -2  13   4      132.39      128.22      8.88 o 
  -1  13   4       33.28       33.45      8.58 o 
   0  13   4        3.35       14.74      3.48 o 
   1  13   4       57.83       77.81      7.89 o 
   2  13   4       63.46       79.47      9.47 o 
   3  13   4        1.73        8.64      3.86 o 
   4  13   4       94.44      111.42      9.65 o 
   5  13   4        1.88        0.65      3.80 o 
  -4  14   4        0.59        0.00      3.71 o 
  -3  14   4        0.06        3.00      3.66 o 
  -2  14   4        4.86        7.13      3.32 o 
  -1  14   4        7.42        4.88      3.47 o 
   0  14   4       77.08       92.09     14.84 o 
   1  14   4       25.21       31.15      5.60 o 
   2  14   4        0.45        4.62      3.11 o 
 -13   0   5        0.48        9.40      4.80 o 
 -11   0   5        8.49        4.58      4.69 o 
  -9   0   5      504.31      455.61     18.47 o 
  -7   0   5     1086.96     1048.44     41.54 o 
  -5   0   5     3967.38     3914.29    149.88 o 
  -3   0   5       38.04       27.97      2.56 o 
  -1   0   5     8680.45     9608.18    188.23 o 
   1   0   5     2958.23     3112.57    125.98 o 
   3   0   5     2001.07     2024.99     67.57 o 
   5   0   5     1028.30     1004.50     19.16 o 
   7   0   5        4.03        5.54      2.22 o 
   9   0   5       91.76       95.74      6.48 o 
  11   0   5        2.17        8.13      5.19 o 
 -14   1   5       29.79       40.31      6.27 o 
 -13   1   5       45.55       48.03      6.73 o 
 -12   1   5      113.57      104.06      9.40 o 
 -11   1   5       46.94       54.34      6.63 o 
 -10   1   5       13.98       20.61      4.43 o 
  -9   1   5     1440.39     1279.27     33.71 o 
  -8   1   5      144.32      110.96      4.77 o 
  -7   1   5      238.58      247.01      7.18 o 
  -6   1   5     1068.49     1023.91     29.23 o 
  -5   1   5       13.62       23.65      1.91 o 
  -4   1   5     1791.92     1838.99     27.53 o 
  -3   1   5      246.45      242.10      4.61 o 
  -2   1   5     4340.59     4655.44     77.76 o 
  -1   1   5     2141.78     2312.65     39.75 o 
   0   1   5      118.66      115.70      2.93 o 
   1   1   5      634.34      644.53     20.04 o 
   2   1   5       84.31       69.52      2.33 o 
   3   1   5      562.40      585.96     11.00 o 
   4   1   5     1061.48     1126.04     28.45 o 
   5   1   5      506.66      537.62     14.88 o 
   6   1   5       74.36       80.15      3.50 o 
   7   1   5      858.37      816.63     18.45 o 
   8   1   5        7.85       12.50      2.14 o 
   9   1   5        5.01        9.16      2.61 o 
  10   1   5       11.15       26.15      3.60 o 
  11   1   5       95.73       95.23      8.26 o 
  12   1   5       11.19       34.94      5.31 o 
 -13   2   5       18.77       24.46      4.79 o 
 -12   2   5       16.35       11.94      3.81 o 
 -11   2   5       37.05       43.37      6.16 o 
 -10   2   5        0.88        1.86      2.74 o 
  -9   2   5        0.06        0.85      2.07 o 
  -8   2   5      728.60      659.47     25.38 o 
  -7   2   5      177.59      166.26      4.75 o 
  -6   2   5      877.53      861.96     25.84 o 
  -5   2   5        1.04        1.39      0.86 o 
  -4   2   5       58.70       75.72      2.54 o 
  -3   2   5       80.87       70.90      2.41 o 
  -2   2   5     1530.14     1669.26     39.36 o 
  -1   2   5     1521.06     1848.43     33.97 o 
   0   2   5      178.40      175.68     12.39 o 
   1   2   5       28.58       33.59      2.49 o 
   2   2   5     4256.77     4658.07     95.59 o 
   3   2   5        9.96       19.74      1.71 o 
   4   2   5      244.38      220.38      8.12 o 
   5   2   5      430.90      456.41     15.34 o 
   6   2   5        2.41        5.68      1.49 o 
   7   2   5      144.46      161.68      4.85 o 
   8   2   5       41.80       47.11      3.92 o 
   9   2   5      563.00      505.35     17.40 o 
  10   2   5       45.28       53.71      5.02 o 
  11   2   5        0.17        5.10      3.84 o 
  12   2   5      164.15      176.49     13.84 o 
 -13   3   5       18.77       19.48      4.46 o 
 -12   3   5       85.14       97.31      8.99 o 
 -11   3   5       49.63       65.15      6.26 o 
 -10   3   5      257.63      239.14      8.10 o 
  -9   3   5      693.69      671.63     16.39 o 
  -8   3   5       82.54       83.52      5.09 o 
  -7   3   5       32.78       32.52      3.42 o 
  -6   3   5        0.14        0.16      1.13 o 
  -5   3   5        9.56       17.90      1.58 o 
  -4   3   5     1909.46     1991.98     46.63 o 
  -3   3   5      923.58     1013.99     26.86 o 
  -2   3   5     1184.63     1180.84     31.68 o 
  -1   3   5      166.06      175.15      5.37 o 
   0   3   5     3731.50     4113.65    110.45 o 
   1   3   5        5.97       10.78      1.73 o 
   2   3   5     2397.49     2391.44     53.80 o 
   3   3   5       18.06       28.83      1.83 o 
   4   3   5       33.54       41.77      2.56 o 
   5   3   5        0.64        2.51      1.20 o 
   6   3   5        0.77        3.54      1.36 o 
   7   3   5        5.73        8.11      1.69 o 
   8   3   5       55.05       65.50      5.12 o 
   9   3   5       55.52       64.54      5.86 o 
  10   3   5        4.60       10.30      3.42 o 
  11   3   5        2.87       10.85      3.52 o 
  12   3   5        1.06       10.36      5.49 o 
 -13   4   5       36.20       49.14      6.48 o 
 -12   4   5       23.92       32.91      5.50 o 
 -11   4   5       45.52       66.11      6.33 o 
 -10   4   5       12.97       16.80      3.27 o 
  -9   4   5        9.32        9.34      2.75 o 
  -8   4   5      171.08      143.49      5.95 o 
  -7   4   5       10.03        9.15      2.23 o 
  -6   4   5        9.56        3.60      1.85 o 
  -5   4   5      322.69      353.44      6.09 o 
  -4   4   5      486.82      488.33     19.27 o 
  -3   4   5        0.17        7.80      1.23 o 
  -2   4   5      916.53     1028.42     29.33 o 
  -1   4   5     1026.66     1106.98     22.45 o 
   0   4   5        6.51        8.10      1.62 o 
   1   4   5        6.90        2.26      1.30 o 
   2   4   5       84.63      105.44      3.20 o 
   3   4   5      226.10      239.17      6.79 o 
   4   4   5      607.20      633.05     10.41 o 
   5   4   5     1070.89     1019.61     19.96 o 
   6   4   5      157.73      148.17      6.79 o 
   7   4   5       13.48        8.83      2.62 o 
   8   4   5        0.09        3.92      2.87 o 
   9   4   5       48.90       52.48      6.36 o 
  10   4   5        0.20        4.34      3.05 o 
  11   4   5       28.81       35.98      5.38 o 
  12   4   5       19.69       20.61      6.07 o 
 -13   5   5       10.13       16.21      4.29 o 
 -12   5   5        4.78        9.39      3.37 o 
 -11   5   5        3.88       10.76      3.03 o 
 -10   5   5       62.76       78.80      6.22 o 
  -9   5   5      370.22      365.91     10.00 o 
  -8   5   5      121.16      108.85      5.74 o 
  -7   5   5       42.14       50.24      4.30 o 
  -6   5   5       13.05       15.17      2.63 o 
  -5   5   5     2305.66     2293.02     67.38 o 
  -4   5   5      808.52      930.57     27.03 o 
  -3   5   5        9.48       20.00      1.78 o 
  -2   5   5      298.82      271.76      7.67 o 
  -1   5   5     1088.50     1162.10     21.16 o 
   0   5   5       64.19       68.51      3.55 o 
   1   5   5       51.57       85.27      2.99 o 
   2   5   5      164.34      159.21      4.35 o 
   3   5   5      596.50      521.63     14.90 o 
   4   5   5      718.04      706.09     23.79 o 
   5   5   5     1007.61      940.69     43.97 o 
   6   5   5       34.19       29.34      3.82 o 
   7   5   5      176.06      153.11      9.40 o 
   8   5   5       57.69       66.78      7.02 o 
   9   5   5        0.81        3.59      2.86 o 
  10   5   5        2.85       11.47      3.09 o 
  11   5   5       53.14       58.49      6.91 o 
 -12   6   5        8.57       12.53      3.56 o 
 -11   6   5        0.34       10.78      2.90 o 
 -10   6   5      467.94      409.62     11.26 o 
  -9   6   5      223.59      197.67      7.67 o 
  -8   6   5        2.19        6.65      2.42 o 
  -7   6   5        5.69        9.94      2.45 o 
  -6   6   5       23.62       23.15      3.13 o 
  -5   6   5        0.54        2.50      1.61 o 
  -4   6   5      120.79      159.66      5.55 o 
  -3   6   5      368.68      367.95      8.24 o 
  -2   6   5     1534.01     1566.97     40.04 o 
  -1   6   5       15.99       24.75      1.79 o 
   0   6   5        0.15        9.57      1.72 o 
   1   6   5       12.96       19.77      2.00 o 
   2   6   5      245.76      236.83      6.40 o 
   3   6   5       32.25       28.65      2.99 o 
   4   6   5       81.51       82.64      4.46 o 
   5   6   5       29.95       42.10      4.40 o 
   6   6   5       54.15       48.82      5.80 o 
   7   6   5       88.90       93.23      8.02 o 
   8   6   5        0.22        2.67      2.96 o 
   9   6   5        4.38        8.44      3.23 o 
  10   6   5        1.51       10.84      4.65 o 
  11   6   5       31.19       34.47      5.30 o 
 -12   7   5        0.23        0.00      2.53 o 
 -11   7   5        4.29        6.45      2.63 o 
 -10   7   5      100.99       96.35      6.97 o 
  -9   7   5      132.13      145.23      7.09 o 
  -8   7   5        5.33        9.94      2.74 o 
  -7   7   5      154.88      151.08      6.55 o 
  -6   7   5      283.26      224.13      7.25 o 
  -5   7   5       94.94      103.15      5.19 o 
  -4   7   5      225.27      229.37      9.95 o 
  -3   7   5      113.86      104.91      3.77 o 
  -2   7   5      283.82      287.46      7.57 o 
  -1   7   5        8.08        6.44      1.48 o 
   0   7   5     1027.59     1027.91     17.45 o 
   1   7   5        0.13        0.82      1.38 o 
   2   7   5     1527.28     1408.81     35.88 o 
   3   7   5      192.48      160.29      6.37 o 
   4   7   5      765.74      702.58     26.80 o 
   5   7   5        5.18        9.62      3.42 o 
   6   7   5       40.56       48.86      6.18 o 
   7   7   5       87.67       96.63      8.47 o 
   8   7   5      205.11      199.46     10.46 o 
   9   7   5       15.53       16.38      4.19 o 
  10   7   5       74.30       79.14      8.30 o 
 -11   8   5        1.36        9.69      2.80 o 
 -10   8   5        0.12        3.71      2.54 o 
  -9   8   5       46.13       45.76      4.96 o 
  -8   8   5        2.29        6.20      2.41 o 
  -7   8   5      298.34      299.67     13.05 o 
  -6   8   5      118.56      123.37      5.91 o 
  -5   8   5       34.75       51.90      4.42 o 
  -4   8   5        7.67        7.89      2.12 o 
  -3   8   5      211.19      196.37      5.53 o 
  -2   8   5       20.80       28.25      2.95 o 
  -1   8   5        2.81        7.06      1.93 o 
   0   8   5       41.27       45.21      3.89 o 
   1   8   5        0.61        3.36      1.59 o 
   2   8   5      170.89      157.56      6.95 o 
   3   8   5      195.90      175.37      6.22 o 
   4   8   5      312.33      273.11      8.98 o 
   5   8   5        2.87        4.93      3.31 o 
   6   8   5      114.04      111.20      8.90 o 
   7   8   5       72.03       83.45      7.97 o 
   8   8   5       61.33       57.17      6.61 o 
   9   8   5        6.53       10.68      3.82 o 
  10   8   5       30.01       28.79      5.33 o 
 -11   9   5        3.29        6.80      3.02 o 
 -10   9   5        9.41       16.61      3.48 o 
  -9   9   5       69.17       86.91      6.86 o 
  -8   9   5        4.47       10.46      2.78 o 
  -7   9   5       54.77       53.87      5.26 o 
  -6   9   5       12.55       14.31      3.04 o 
  -5   9   5      285.44      272.70      8.27 o 
  -4   9   5      297.95      288.24      9.27 o 
  -3   9   5       26.20       26.38      3.95 o 
  -2   9   5       68.98       74.50      5.87 o 
  -1   9   5      715.23      656.91     15.15 o 
   0   9   5       72.75       79.41      4.85 o 
   1   9   5      186.98      178.13      6.96 o 
   2   9   5       53.47       55.91      4.59 o 
   3   9   5      273.59      244.42      8.73 o 
   4   9   5       84.07       87.02      9.52 o 
   5   9   5      136.18      137.81      8.57 o 
   6   9   5        0.24        0.00      2.68 o 
   7   9   5      167.55      156.54      8.93 o 
   8   9   5        2.25        4.46      2.92 o 
   9   9   5        0.00        6.00      3.07 o 
 -10  10   5        0.01        7.25      2.88 o 
  -9  10   5        0.43        9.82      3.23 o 
  -8  10   5        1.86       10.69      2.87 o 
  -7  10   5       15.30       20.14      3.50 o 
  -6  10   5      137.00      129.85      7.54 o 
  -5  10   5       31.92       42.93      5.11 o 
  -4  10   5       82.96       87.00      7.89 o 
  -3  10   5       15.31       24.07      4.57 o 
  -2  10   5      129.50      127.57      7.88 o 
  -1  10   5        4.89        5.24      2.30 o 
   0  10   5      614.81      569.85     15.86 o 
   1  10   5      112.46      132.91      6.08 o 
   2  10   5      424.59      404.44     11.40 o 
   3  10   5       59.47       50.66      5.40 o 
   4  10   5        3.63        2.27      2.76 o 
   5  10   5       71.78       73.16      7.55 o 
   6  10   5        0.08        6.28      2.97 o 
   7  10   5        5.91        6.10      3.04 o 
   8  10   5       76.63       78.48      8.48 o 
  -9  11   5        6.32       12.71      3.69 o 
  -8  11   5       53.53       59.34      6.38 o 
  -7  11   5       11.86       18.67      4.47 o 
  -6  11   5       31.38       49.68      6.39 o 
  -5  11   5        1.46        7.45      3.23 o 
  -4  11   5        0.43        7.31      3.06 o 
  -3  11   5      103.70       96.28      8.25 o 
  -2  11   5       20.22       16.95      4.05 o 
  -1  11   5       56.94       66.69      6.02 o 
   0  11   5       42.33       66.30      5.35 o 
   1  11   5       41.05       52.25      4.79 o 
   2  11   5       92.11       98.84      7.16 o 
   3  11   5        0.52        3.34      2.91 o 
   4  11   5       12.61       24.75      4.53 o 
   5  11   5       15.58       15.52      4.56 o 
   6  11   5       19.55       25.07      4.75 o 
   7  11   5       25.28       20.36      4.53 o 
  -8  12   5       10.26        8.74      4.39 o 
  -7  12   5       56.51       68.35      7.78 o 
  -6  12   5       24.13       29.60      5.02 o 
  -5  12   5       51.15       59.46      7.05 o 
  -4  12   5       51.48       61.01      7.19 o 
  -3  12   5       24.09       26.17      4.83 o 
  -2  12   5        4.18        4.49      3.01 o 
  -1  12   5       36.08       37.05      5.40 o 
   0  12   5      110.14       92.15      7.07 o 
   1  12   5      217.46      191.33      8.42 o 
   2  12   5        3.95       10.02      3.68 o 
   3  12   5        0.02        3.08      2.87 o 
   4  12   5       20.10       25.27      4.57 o 
   5  12   5      114.73      116.02     10.43 o 
   6  12   5        1.81       11.31      3.65 o 
  -6  13   5        5.92       11.91      3.94 o 
  -5  13   5       40.46       49.59      6.84 o 
  -4  13   5        0.22        7.48      3.13 o 
  -3  13   5       44.07       44.95      6.42 o 
  -2  13   5        0.21        5.39      3.19 o 
  -1  13   5       79.23       91.25      9.75 o 
   0  13   5       19.72       21.61      4.52 o 
   1  13   5        2.26        4.90      2.55 o 
   2  13   5       23.57       25.23      4.71 o 
   3  13   5        4.79        7.26      3.47 o 
   4  13   5       21.02       26.87      4.93 o 
  -3  14   5       39.18       47.90      6.48 o 
  -2  14   5       62.97       72.10      7.98 o 
  -1  14   5        6.04       12.13      4.06 o 
   0  14   5       92.60      104.70     10.94 o 
   1  14   5       19.92       21.43      4.90 o 
 -14   0   6       15.92       12.68      6.00 o 
 -12   0   6      201.68      179.78     13.70 o 
 -10   0   6      158.81      144.53     11.61 o 
  -8   0   6      140.76      132.23      7.32 o 
  -6   0   6       11.27       12.54      2.37 o 
  -4   0   6     3275.87     3318.92     72.76 o 
  -2   0   6    14786.75    16157.60     53.62 o 
   0   0   6     5782.27     5870.05    157.94 o 
   2   0   6      258.12      204.77      8.36 o 
   4   0   6        9.92        1.37      1.60 o 
   6   0   6        4.36        3.92      2.55 o 
   8   0   6      307.13      303.53     13.96 o 
  10   0   6      315.25      250.09     14.90 o 
  12   0   6      176.21      166.43     18.12 o 
 -14   1   6        0.00        6.99      3.92 o 
 -13   1   6       65.58       78.33      8.45 o 
 -12   1   6      238.37      199.61     10.20 o 
 -11   1   6      217.87      219.64     12.80 o 
 -10   1   6      138.29      134.69      8.49 o 
  -9   1   6      388.46      366.09     10.12 o 
  -8   1   6       81.18       87.35      4.93 o 
  -7   1   6      432.33      392.68     10.78 o 
  -6   1   6     1983.89     1861.46     53.80 o 
  -5   1   6       15.19       22.24      1.94 o 
  -4   1   6       74.53       64.80      2.62 o 
  -3   1   6      661.92      681.95      8.95 o 
  -2   1   6      491.02      473.85      7.07 o 
  -1   1   6     4972.27     5176.41     87.00 o 
   0   1   6     1920.94     1994.63     40.37 o 
   1   1   6     4582.60     5017.82    109.40 o 
   2   1   6     1697.38     1793.13     47.05 o 
   3   1   6      566.13      613.31     14.44 o 
   4   1   6       76.53       86.87      3.17 o 
   5   1   6     1580.83     1674.98     38.59 o 
   6   1   6      596.42      552.05     17.20 o 
   7   1   6      433.22      427.47     14.22 o 
   8   1   6      166.57      147.91      5.09 o 
   9   1   6       86.80       94.81      6.16 o 
  10   1   6      161.00      201.52      8.35 o 
  11   1   6        0.51        5.83      5.01 o 
  12   1   6      104.75      125.66     21.17 o 
 -13   2   6        2.19       10.24      3.52 o 
 -12   2   6        0.29        3.86      3.07 o 
 -11   2   6        2.67       10.53      3.82 o 
 -10   2   6      275.06      238.54      8.96 o 
  -9   2   6      296.24      279.75     11.37 o 
  -8   2   6       42.91       54.65      4.36 o 
  -7   2   6      507.78      462.00     14.61 o 
  -6   2   6      135.21      111.22      3.43 o 
  -5   2   6      120.74      108.91      3.77 o 
  -4   2   6      236.23      216.16      6.74 o 
  -3   2   6      475.50      480.95     10.51 o 
  -2   2   6        0.44        3.18      0.93 o 
  -1   2   6      127.68      138.26      2.94 o 
   0   2   6     5746.89     6346.05    143.31 o 
   1   2   6      438.05      343.35     10.91 o 
   2   2   6       99.74      117.94      3.44 o 
   3   2   6       38.17       36.12      2.22 o 
   4   2   6      558.25      535.23     12.60 o 
   5   2   6     2153.79     2070.39     49.75 o 
   6   2   6      134.31      142.38      5.60 o 
   7   2   6       60.61       57.31      3.82 o 
   8   2   6      128.47      116.09      5.83 o 
   9   2   6        2.54        6.29      2.61 o 
  10   2   6      183.09      173.25      8.75 o 
  11   2   6       41.92       44.26      7.88 o 
  12   2   6        0.02        7.33      5.44 o 
 -13   3   6        0.05        2.57      3.33 o 
 -12   3   6       57.25       65.64      7.59 o 
 -11   3   6       22.40       24.86      4.00 o 
 -10   3   6        1.98        1.01      2.26 o 
  -9   3   6      318.00      298.36     13.26 o 
  -8   3   6       21.44       20.09      3.05 o 
  -7   3   6       77.13       81.18      4.90 o 
  -6   3   6     1897.74     1858.39     54.41 o 
  -5   3   6        8.84       19.97      1.81 o 
  -4   3   6        0.73        1.35      0.94 o 
  -3   3   6       22.61       40.27      2.17 o 
  -2   3   6      566.43      571.80     10.67 o 
  -1   3   6     2425.76     2547.21     58.40 o 
   0   3   6       86.72       70.96      3.36 o 
   1   3   6       65.96       79.40      3.59 o 
   2   3   6      174.03      172.16      5.09 o 
   3   3   6      471.91      418.69      9.99 o 
   4   3   6      131.59      172.88      4.25 o 
   5   3   6      160.32      166.52      5.98 o 
   6   3   6     1021.61      965.09     28.53 o 
   7   3   6      578.75      539.03     16.71 o 
   8   3   6       19.64       29.45      4.73 o 
   9   3   6       68.43       81.58      7.64 o 
  10   3   6        0.08       14.17      3.88 o 
  11   3   6        2.44       12.49      3.83 o 
 -13   4   6        1.21        7.67      3.55 o 
 -12   4   6       11.01        9.55      3.76 o 
 -11   4   6        7.63       10.29      3.19 o 
 -10   4   6      244.03      220.02      8.99 o 
  -9   4   6       54.79       66.57      5.46 o 
  -8   4   6      400.07      383.11      9.45 o 
  -7   4   6       19.02       26.98      3.34 o 
  -6   4   6       67.86       80.55      4.48 o 
  -5   4   6      646.05      688.22     14.30 o 
  -4   4   6     1324.48     1453.76     35.69 o 
  -3   4   6      988.25     1049.71     25.53 o 
  -2   4   6       25.11       27.26      1.67 o 
  -1   4   6      619.91      601.64     15.32 o 
   0   4   6      389.87      371.14     13.74 o 
   1   4   6      307.48      341.15      9.25 o 
   2   4   6      138.27      133.05      5.82 o 
   3   4   6      613.29      652.94     21.92 o 
   4   4   6        1.57        3.28      1.37 o 
   5   4   6      438.74      405.81     18.36 o 
   6   4   6       82.41       81.67      4.68 o 
   7   4   6        1.36        4.15      2.44 o 
   8   4   6     2186.53     1988.57     71.64 o 
   9   4   6        0.01        3.75      2.93 o 
  10   4   6       96.92      102.19      8.77 o 
  11   4   6        0.04       10.26      3.34 o 
 -13   5   6        4.43       12.20      3.83 o 
 -12   5   6       21.36       25.41      4.19 o 
 -11   5   6       10.00       11.79      2.85 o 
 -10   5   6       34.42       39.78      4.53 o 
  -9   5   6       18.71       31.45      4.11 o 
  -8   5   6       17.82       19.14      3.16 o 
  -7   5   6      320.66      288.97     10.70 o 
  -6   5   6      337.25      303.89     12.14 o 
  -5   5   6      254.80      215.10      7.33 o 
  -4   5   6     2731.56     2997.93     68.46 o 
  -3   5   6      299.17      347.17      9.25 o 
  -2   5   6        0.56        6.11      1.05 o 
  -1   5   6      113.85       78.00      2.36 o 
   0   5   6       13.54       16.77      2.38 o 
   1   5   6     2638.07     2860.56     64.79 o 
   2   5   6       97.93       96.99      4.23 o 
   3   5   6      261.36      255.19     12.12 o 
   4   5   6      125.22      102.43      4.74 o 
   5   5   6        4.45        9.43      2.26 o 
   6   5   6        1.86        7.57      2.34 o 
   7   5   6      270.67      235.71     10.09 o 
   8   5   6        8.64        9.71      3.59 o 
   9   5   6      101.30       97.87      8.71 o 
  10   5   6       45.81       56.20      6.68 o 
  11   5   6        7.85       11.07      3.62 o 
 -12   6   6        0.57        7.18      2.95 o 
 -11   6   6       18.82       27.04      4.01 o 
 -10   6   6        1.42        6.53      2.60 o 
  -9   6   6       42.97       62.04      5.47 o 
  -8   6   6       19.87       22.82      3.54 o 
  -7   6   6      135.09      129.36      5.76 o 
  -6   6   6        3.54        3.77      2.23 o 
  -5   6   6       76.41       80.23      4.52 o 
  -4   6   6        0.30        5.53      1.34 o 
  -3   6   6      669.57      658.59     18.71 o 
  -2   6   6        0.70        4.98      1.26 o 
  -1   6   6      199.50      222.15      5.76 o 
   0   6   6        3.47        5.92      1.64 o 
   1   6   6      433.29      391.22     12.77 o 
   2   6   6      668.23      702.05     22.36 o 
   3   6   6      947.53      955.05     31.02 o 
   4   6   6        0.00        2.34      1.74 o 
   5   6   6       33.19       47.71      4.76 o 
   6   6   6        2.23        6.18      3.12 o 
   7   6   6       71.50       70.66      7.36 o 
   8   6   6       11.59       10.68      3.80 o 
   9   6   6       33.89       35.43      5.31 o 
  10   6   6        7.21       10.19      3.72 o 
 -12   7   6       24.59       30.54      4.19 o 
 -11   7   6       49.42       67.82      6.22 o 
 -10   7   6        0.51        5.40      2.35 o 
  -9   7   6      156.59      154.99      7.02 o 
  -8   7   6        0.47        3.32      2.45 o 
  -7   7   6       40.74       41.56      4.27 o 
  -6   7   6        2.53        6.52      2.22 o 
  -5   7   6       42.12       49.43      4.17 o 
  -4   7   6       91.67       99.23      4.69 o 
  -3   7   6      219.94      211.73      8.04 o 
  -2   7   6        1.39        0.00      1.47 o 
  -1   7   6      452.54      444.61      9.97 o 
   0   7   6      208.18      190.22      6.12 o 
   1   7   6      926.65      915.18     30.26 o 
   2   7   6        4.45        4.39      1.89 o 
   3   7   6      326.44      296.48     10.52 o 
   4   7   6        7.45       14.06      2.69 o 
   5   7   6     1146.28     1028.26     31.36 o 
   6   7   6      915.01      773.71     33.91 o 
   7   7   6      936.62      815.20     23.75 o 
   8   7   6       33.55       36.31      7.79 o 
   9   7   6       75.78       78.01      8.06 o 
  10   7   6        2.47        5.88      3.03 o 
 -11   8   6        3.12       12.55      2.89 o 
 -10   8   6       43.61       47.27      5.20 o 
  -9   8   6       80.30       79.41      6.33 o 
  -8   8   6      126.37      136.85      6.98 o 
  -7   8   6      291.50      257.06      8.50 o 
  -6   8   6       21.70       32.99      4.03 o 
  -5   8   6       28.48       30.10      3.56 o 
  -4   8   6      233.73      205.92      7.99 o 
  -3   8   6      872.14      764.27     16.44 o 
  -2   8   6       24.85       41.17      4.11 o 
  -1   8   6        3.56        7.27      2.09 o 
   0   8   6       43.51       40.42      3.82 o 
   1   8   6      141.72      111.28      5.24 o 
   2   8   6      109.46      100.80      5.33 o 
   3   8   6       90.52       99.21      5.92 o 
   4   8   6       60.02       80.31      5.98 o 
   5   8   6      278.00      235.94     10.53 o 
   6   8   6       17.36       12.34      4.83 o 
   7   8   6        7.74        9.98      3.76 o 
   8   8   6       75.49       88.01      8.67 o 
   9   8   6       10.39        8.10      3.64 o 
 -10   9   6       10.52       15.16      3.23 o 
  -9   9   6      157.28      158.56      7.43 o 
  -8   9   6      190.18      178.06      7.40 o 
  -7   9   6       18.89       17.16      3.22 o 
  -6   9   6      468.24      451.42     12.32 o 
  -5   9   6      110.68      110.47      8.55 o 
  -4   9   6      254.87      234.45     10.04 o 
  -3   9   6       46.59       41.69      5.63 o 
  -2   9   6      292.77      284.87     10.60 o 
  -1   9   6       13.97       20.21      3.10 o 
   0   9   6      156.12      120.06      5.50 o 
   1   9   6      115.49      120.98      5.87 o 
   2   9   6      106.92      113.29      5.91 o 
   3   9   6        2.97        2.48      2.05 o 
   4   9   6       49.01       66.57      7.18 o 
   5   9   6        0.28        3.21      3.02 o 
   6   9   6        1.92        1.20      3.13 o 
   7   9   6        1.04        7.80      3.23 o 
   8   9   6        1.83        3.38      3.95 o 
   9   9   6       14.48       13.06      5.17 o 
 -10  10   6        2.18        6.32      2.73 o 
  -9  10   6      102.54      106.71      8.54 o 
  -8  10   6        0.71        5.97      3.07 o 
  -7  10   6        1.31        6.14      3.26 o 
  -6  10   6        1.49        4.78      3.10 o 
  -5  10   6       94.33       92.49      8.42 o 
  -4  10   6       11.04        7.40      3.54 o 
  -3  10   6     1603.19     1478.44     49.99 o 
  -2  10   6       87.58       75.85      7.32 o 
  -1  10   6       20.83       26.42      3.89 o 
   0  10   6      135.96      124.26      5.86 o 
   1  10   6       37.48       40.69      4.24 o 
   2  10   6      246.86      228.42      8.79 o 
   3  10   6      266.39      216.03      8.66 o 
   4  10   6       40.22       40.84      5.70 o 
   5  10   6        1.76       10.06      3.49 o 
   6  10   6       54.61       68.02      7.58 o 
   7  10   6        4.85        4.68      3.90 o 
   8  10   6        0.70        3.08      3.36 o 
  -9  11   6       39.71       44.65      6.94 o 
  -8  11   6        0.56        3.81      3.49 o 
  -7  11   6       61.54       70.70      8.00 o 
  -6  11   6        5.94        4.91      3.11 o 
  -5  11   6        3.97       12.11      3.52 o 
  -4  11   6       24.00       23.80      4.64 o 
  -3  11   6        6.58        5.93      3.12 o 
  -2  11   6       10.35       10.18      3.62 o 
  -1  11   6      261.03      257.12      9.43 o 
   0  11   6        4.34       10.18      2.61 o 
   1  11   6      226.55      220.12      7.93 o 
   2  11   6        5.41        4.65      2.56 o 
   3  11   6       77.12       88.18      8.30 o 
   4  11   6        0.36        3.06      2.84 o 
   5  11   6      130.51      128.16     10.26 o 
   6  11   6        1.69        8.64      3.33 o 
   7  11   6       84.28       80.97     10.98 o 
  -7  12   6       15.19       13.93      4.70 o 
  -6  12   6       22.29       30.17      5.12 o 
  -5  12   6       33.09       37.54      5.71 o 
  -4  12   6       10.10       15.19      3.94 o 
  -3  12   6       12.88       11.40      3.49 o 
  -2  12   6       14.72       15.80      3.72 o 
  -1  12   6       78.88       93.61      8.41 o 
   0  12   6       24.23       27.05      3.91 o 
   1  12   6       72.57       77.29      6.75 o 
   2  12   6      214.21      189.13      9.77 o 
   3  12   6        5.58       14.52      4.00 o 
   4  12   6        5.76        1.05      2.98 o 
   5  12   6        0.03        4.43      3.38 o 
  -5  13   6        0.78        3.85      3.17 o 
  -4  13   6       94.77      104.43      9.61 o 
  -3  13   6        0.31        2.27      2.94 o 
  -2  13   6       18.79       18.85      4.26 o 
  -1  13   6        0.02        0.33      2.78 o 
   0  13   6       98.84       99.71     12.38 o 
   1  13   6       32.77       40.88      5.82 o 
   2  13   6        6.61       15.28      3.93 o 
   3  13   6        4.08        6.74      3.48 o 
   4  13   6       36.34       53.53      6.78 o 
  -1  14   6       47.45       62.06      8.50 o 
   0  14   6        2.64       10.26      4.31 o 
 -13   0   7       26.74       38.88      8.49 o 
 -11   0   7      741.62      597.69     23.83 o 
  -9   0   7       53.11       60.25      9.09 o 
  -7   0   7      195.71      160.58      8.03 o 
  -5   0   7      951.54     1057.36     28.58 o 
  -3   0   7      134.40      175.76      5.59 o 
  -1   0   7      168.49      221.87      5.84 o 
   1   0   7      136.07      188.64      5.48 o 
   3   0   7      561.25      605.38     33.54 o 
   5   0   7       51.46       58.10      4.86 o 
   7   0   7      520.23      506.26     24.97 o 
   9   0   7      198.56      169.25      9.64 o 
 -13   1   7        0.45        2.94      3.02 o 
 -12   1   7       48.07       50.37      6.39 o 
 -11   1   7       39.60       41.48      5.98 o 
 -10   1   7     1551.70     1503.79     27.85 o 
  -9   1   7        4.65        9.10      3.05 o 
  -8   1   7       65.76       62.66      4.43 o 
  -7   1   7      278.36      256.34      7.72 o 
  -6   1   7      237.59      239.38      5.36 o 
  -5   1   7     2269.97     2367.77     49.49 o 
  -4   1   7      449.59      365.75      5.85 o 
  -3   1   7       79.64       65.53      2.66 o 
  -2   1   7     1977.22     2301.82     22.38 o 
  -1   1   7     1930.23     2112.38     26.59 o 
   0   1   7       77.44       70.50      2.43 o 
   1   1   7     1933.17     1890.56     49.47 o 
   2   1   7     3222.02     3456.04     96.78 o 
   3   1   7        3.82       12.99      1.66 o 
   4   1   7      961.51     1001.81     17.14 o 
   5   1   7       62.15       63.17      3.61 o 
   6   1   7      437.67      409.15     11.03 o 
   7   1   7       33.64       45.77      3.57 o 
   8   1   7      119.99      125.41      4.93 o 
   9   1   7       20.01       31.46      4.26 o 
  10   1   7       97.02      107.99      8.07 o 
  11   1   7       42.52       41.44     14.64 o 
 -13   2   7       14.08       13.02      4.01 o 
 -12   2   7        6.73       19.92      4.39 o 
 -11   2   7       18.16       24.74      4.81 o 
 -10   2   7      289.14      270.49      9.55 o 
  -9   2   7       21.01       23.09      3.27 o 
  -8   2   7      518.94      439.97     10.49 o 
  -7   2   7        4.15        4.67      1.66 o 
  -6   2   7      753.86      740.87     17.23 o 
  -5   2   7       12.05       20.12      1.97 o 
  -4   2   7       28.00       29.33      2.18 o 
  -3   2   7      265.25      313.02      6.55 o 
  -2   2   7        6.61        8.70      1.26 o 
  -1   2   7     4173.26     4651.11     78.76 o 
   0   2   7      831.15      903.25     23.61 o 
   1   2   7       26.56       48.42      4.78 o 
   2   2   7      231.95      211.36      4.01 o 
   3   2   7      107.90      110.27      3.27 o 
   4   2   7      584.81      503.25     13.01 o 
   5   2   7       97.24       98.01      3.79 o 
   6   2   7      218.39      214.26      5.98 o 
   7   2   7        0.66        5.06      1.93 o 
   8   2   7       32.91       35.64      3.97 o 
   9   2   7        2.59        5.67      2.92 o 
  10   2   7      312.37      282.64     17.39 o 
  11   2   7        9.42       14.67      6.17 o 
 -13   3   7       17.77       20.60      4.70 o 
 -12   3   7      102.16      123.29     10.11 o 
 -11   3   7       50.90       69.36      6.64 o 
 -10   3   7      258.33      241.93      9.14 o 
  -9   3   7      272.56      228.03      9.65 o 
  -8   3   7        4.11        6.23      1.99 o 
  -7   3   7       52.39       56.10      4.36 o 
  -6   3   7      155.97      145.79      8.06 o 
  -5   3   7      829.11      865.43     19.21 o 
  -4   3   7       65.41       58.65      2.69 o 
  -3   3   7      843.24      860.98     19.99 o 
  -2   3   7      242.39      218.50      6.25 o 
  -1   3   7     2421.58     2694.67     53.61 o 
   0   3   7      299.92      348.67     11.07 o 
   1   3   7        3.48        1.93      1.24 o 
   2   3   7      561.20      559.31      9.48 o 
   3   3   7      367.05      328.05      8.68 o 
   4   3   7       29.40       34.95      3.43 o 
   5   3   7       83.88       93.37      5.03 o 
   6   3   7        3.39        3.94      1.85 o 
   7   3   7       25.58       38.58      4.04 o 
   8   3   7      135.37      128.52      8.35 o 
   9   3   7       59.34       58.50      6.60 o 
  10   3   7       15.91       23.20      4.76 o 
  11   3   7       18.61       25.50      4.50 o 
 -13   4   7       27.41       40.60      5.74 o 
 -12   4   7       20.52       22.52      4.67 o 
 -11   4   7       16.94       15.82      3.43 o 
 -10   4   7       10.74       10.81      3.02 o 
  -9   4   7      910.76      791.31     24.65 o 
  -8   4   7        7.12        8.25      2.47 o 
  -7   4   7      274.51      256.14      9.00 o 
  -6   4   7      871.06      805.71     24.18 o 
  -5   4   7      703.81      712.37     11.20 o 
  -4   4   7       99.04      116.44      3.58 o 
  -3   4   7      398.65      435.88     13.38 o 
  -2   4   7      531.19      556.78     15.04 o 
  -1   4   7     2059.43     2254.90     52.48 o 
   0   4   7        7.11       16.40      2.33 o 
   1   4   7       75.96       75.13      4.13 o 
   2   4   7       38.03       43.84      3.65 o 
   3   4   7      119.29      117.47      6.16 o 
   4   4   7      239.14      240.71      7.01 o 
   5   4   7       19.83       25.97      3.19 o 
   6   4   7       70.71       88.11      5.21 o 
   7   4   7        2.59        9.62      2.86 o 
   8   4   7      174.28      156.26      8.63 o 
   9   4   7       23.02       20.23      4.36 o 
  10   4   7        1.25        7.63      3.34 o 
  11   4   7       31.26       56.89      6.73 o 
 -13   5   7       13.14       17.12      4.58 o 
 -12   5   7       70.66       79.62      7.27 o 
 -11   5   7       11.20       12.51      2.85 o 
 -10   5   7      429.32      394.58     11.59 o 
  -9   5   7       25.36       32.27      4.20 o 
  -8   5   7        6.47       12.97      2.91 o 
  -7   5   7        0.01        1.64      1.65 o 
  -6   5   7        6.81        6.20      1.98 o 
  -5   5   7        3.81        5.21      1.82 o 
  -4   5   7        0.86        2.97      1.15 o 
  -3   5   7      213.42      165.59      5.59 o 
  -2   5   7     1554.95     1698.88     40.67 o 
  -1   5   7       27.52       20.98      2.66 o 
   0   5   7        7.88        7.80      2.01 o 
   1   5   7     1049.00     1029.09     34.44 o 
   2   5   7        0.10        3.92      1.75 o 
   3   5   7      157.32      166.18      9.39 o 
   4   5   7       84.45       87.75      4.97 o 
   5   5   7       86.64       95.83      5.14 o 
   6   5   7       63.34       75.86      6.12 o 
   7   5   7      341.32      366.58     19.89 o 
   8   5   7        0.18        3.15      2.99 o 
   9   5   7        0.00        9.93      3.54 o 
  10   5   7        3.45       19.51      4.42 o 
 -12   6   7        0.14        2.75      2.92 o 
 -11   6   7        1.94        6.91      2.59 o 
 -10   6   7       33.30       46.85      4.97 o 
  -9   6   7       28.28       29.00      4.14 o 
  -8   6   7      884.71      818.29     23.32 o 
  -7   6   7      315.35      278.32     10.52 o 
  -6   6   7       17.98       32.23      3.57 o 
  -5   6   7      147.04      137.30      5.28 o 
  -4   6   7       14.43       14.84      1.91 o 
  -3   6   7      315.99      360.14     13.10 o 
  -2   6   7      112.87      132.15      6.62 o 
  -1   6   7      785.51      822.80     19.97 o 
   0   6   7      213.10      157.98      5.72 o 
   1   6   7        2.08        1.47      1.66 o 
   2   6   7       17.64       24.51      3.11 o 
   3   6   7      474.21      435.18     15.73 o 
   4   6   7      921.78      855.01     21.51 o 
   5   6   7       51.42       40.11      4.13 o 
   6   6   7      249.22      210.03      9.85 o 
   7   6   7       45.14       46.38      6.26 o 
   8   6   7       40.23       41.38      5.89 o 
   9   6   7        0.02       11.90      3.62 o 
  10   6   7        4.93        6.24      3.68 o 
 -12   7   7        0.11        6.77      2.92 o 
 -11   7   7        3.22        7.78      2.89 o 
 -10   7   7      120.49      126.79      7.57 o 
  -9   7   7       21.72       24.86      3.85 o 
  -8   7   7       19.35       29.32      3.95 o 
  -7   7   7      142.70      125.47      6.39 o 
  -6   7   7       91.09       78.75      4.92 o 
  -5   7   7        8.98        7.59      2.25 o 
  -4   7   7      280.29      247.89     13.20 o 
  -3   7   7      289.62      262.61     13.80 o 
  -2   7   7       17.91       32.38      3.47 o 
  -1   7   7       77.81       86.83      4.79 o 
   0   7   7      131.63      114.95      5.10 o 
   1   7   7      236.05      237.17     10.04 o 
   2   7   7      333.10      298.61      8.21 o 
   3   7   7      573.33      488.80     21.27 o 
   4   7   7      370.48      309.48      8.71 o 
   5   7   7      110.60      102.43      6.79 o 
   6   7   7     1064.22      907.46     20.52 o 
   7   7   7       25.39       31.49      5.32 o 
   8   7   7       19.41       19.69      4.34 o 
   9   7   7       15.70       23.49      4.86 o 
 -11   8   7        0.12        4.93      2.57 o 
 -10   8   7       27.43       29.26      4.22 o 
  -9   8   7       40.29       58.38      5.42 o 
  -8   8   7      100.06      108.58      6.39 o 
  -7   8   7      298.67      249.59      8.29 o 
  -6   8   7      118.10      108.74      8.58 o 
  -5   8   7       92.69       94.02      7.89 o 
  -4   8   7      180.95      172.02     10.16 o 
  -3   8   7      144.31      132.35      7.34 o 
  -2   8   7       28.03       37.11      3.83 o 
  -1   8   7      251.98      251.57      9.16 o 
   0   8   7        0.32        0.15      1.67 o 
   1   8   7      206.91      225.57      7.40 o 
   2   8   7      981.69      840.59     28.31 o 
   3   8   7        2.53        4.85      2.28 o 
   4   8   7        0.29        4.78      2.66 o 
   5   8   7        4.88        7.43      4.74 o 
   6   8   7       15.19       28.66      5.09 o 
   7   8   7       60.01       64.47      7.20 o 
   8   8   7       55.63       59.54      7.15 o 
   9   8   7       19.20       32.88      5.60 o 
 -10   9   7        1.66       10.32      2.99 o 
  -9   9   7        1.13        8.30      3.26 o 
  -8   9   7        6.44       15.95      5.26 o 
  -7   9   7       29.86       36.20      6.03 o 
  -6   9   7       12.28        8.67      3.65 o 
  -5   9   7      454.95      393.08     13.59 o 
  -4   9   7       37.01       40.97      5.61 o 
  -3   9   7        0.42        0.39      2.30 o 
  -2   9   7      385.51      336.99     16.68 o 
  -1   9   7       31.61       45.82      4.73 o 
   0   9   7       27.23       30.53      3.86 o 
   1   9   7      874.07      841.70     14.55 o 
   2   9   7       78.09       71.52      5.54 o 
   3   9   7       35.06       46.84      5.29 o 
   4   9   7        6.64       13.28      3.86 o 
   5   9   7       91.40       88.59      8.51 o 
   6   9   7        7.17        5.95      3.31 o 
   7   9   7        0.08        6.08      3.34 o 
   8   9   7        1.87        7.54      3.34 o 
  -9  10   7        1.66       10.35      3.75 o 
  -8  10   7       81.58      101.28      9.40 o 
  -7  10   7       21.30       26.81      5.19 o 
  -6  10   7      136.69      149.66      9.66 o 
  -5  10   7        0.75        2.95      3.19 o 
  -4  10   7       41.57       46.56      6.18 o 
  -3  10   7      688.34      573.00     22.00 o 
  -2  10   7      426.16      391.67     13.16 o 
  -1  10   7      150.45      149.65      7.04 o 
   0  10   7      179.44      166.58      6.82 o 
   1  10   7       16.71       19.48      3.37 o 
   2  10   7       92.24      103.61      6.29 o 
   3  10   7       43.77       45.25      5.25 o 
   4  10   7       65.91       69.33      7.40 o 
   5  10   7        0.97        3.55      3.17 o 
   6  10   7       66.83       61.10      7.42 o 
   7  10   7        8.93       15.71      4.41 o 
  -8  11   7        0.23        9.00      3.62 o 
  -7  11   7       60.54       72.53      8.27 o 
  -6  11   7        7.79       12.45      3.67 o 
  -5  11   7       13.07       18.14      4.47 o 
  -4  11   7        9.49       15.28      4.07 o 
  -3  11   7        2.72        3.37      2.96 o 
  -2  11   7       94.08       99.45      8.61 o 
  -1  11   7       46.85       50.20      5.37 o 
   0  11   7       22.52       32.36      4.24 o 
   1  11   7        1.44        4.12      2.19 o 
   2  11   7        4.13        8.76      2.71 o 
   3  11   7       35.82       36.83      5.48 o 
   4  11   7       13.49       13.75      4.11 o 
   5  11   7        0.09        8.54      3.60 o 
   6  11   7       43.95       50.22      6.87 o 
  -7  12   7       45.51       59.85      7.46 o 
  -6  12   7        5.61        5.92      3.51 o 
  -5  12   7       67.64       72.13      7.94 o 
  -4  12   7        0.03       10.57      3.45 o 
  -3  12   7        6.78       12.75      4.41 o 
  -2  12   7       47.75       41.98      6.11 o 
  -1  12   7      125.03      129.37      9.80 o 
   0  12   7       39.57       28.34      5.51 o 
   1  12   7       22.18       17.31      3.70 o 
   2  12   7       15.20       23.41      4.50 o 
   3  12   7       18.06       28.11      4.73 o 
   4  12   7       57.33       78.13      8.20 o 
   5  12   7        3.46        6.01      3.55 o 
  -5  13   7       19.33       33.54      5.78 o 
  -4  13   7       14.86       19.40      4.43 o 
  -3  13   7        1.72        8.82      3.45 o 
  -2  13   7       22.60       22.14      4.49 o 
  -1  13   7        1.53        7.83      3.59 o 
   0  13   7        3.06       12.01      4.62 o 
   1  13   7      166.14      170.94      9.76 o 
   2  13   7        0.54        5.34      3.16 o 
   3  13   7        0.72        6.62      3.53 o 
 -12   0   8        3.42        4.83     10.11 o 
 -10   0   8      159.09      136.11     11.36 o 
  -8   0   8       24.61       25.23      4.49 o 
  -6   0   8      328.76      321.09     10.37 o 
  -4   0   8       26.86       25.44      3.20 o 
  -2   0   8     9134.50     9829.75    119.96 o 
   0   0   8       54.23       35.32      3.20 o 
   2   0   8     4063.55     4303.28    190.51 o 
   4   0   8       72.19       77.24      4.90 o 
   6   0   8        4.13       12.50      3.14 o 
   8   0   8       19.47       27.36      5.28 o 
 -13   1   8        6.42       13.18      3.70 o 
 -12   1   8       27.98       39.67      5.58 o 
 -11   1   8       76.40       72.40      7.67 o 
 -10   1   8        3.64        7.97      3.27 o 
  -9   1   8        0.09        1.96      2.21 o 
  -8   1   8       99.63      104.84      4.93 o 
  -7   1   8      262.74      240.79      7.46 o 
  -6   1   8       16.18       18.46      2.08 o 
  -5   1   8      513.86      459.17      7.14 o 
  -4   1   8       30.84       36.30      2.57 o 
  -3   1   8      249.98      270.81      5.17 o 
  -2   1   8       12.84       26.28      2.03 o 
  -1   1   8     3740.37     4131.80     76.72 o 
   0   1   8      160.55      152.89      3.53 o 
   1   1   8      687.45      719.55     18.16 o 
   2   1   8       60.19       63.36      2.77 o 
   3   1   8      903.75      851.76     28.50 o 
   4   1   8      804.06      776.31     18.89 o 
   5   1   8       42.99       44.18      3.20 o 
   6   1   8      412.54      365.80      8.14 o 
   7   1   8        1.09        6.39      2.27 o 
   8   1   8        0.22        6.14      2.28 o 
   9   1   8        0.17        1.84      2.41 o 
  10   1   8        1.40        6.67      4.49 o 
 -13   2   8      142.03      137.93      9.57 o 
 -12   2   8       13.48       13.20      3.62 o 
 -11   2   8        2.56       12.21      3.55 o 
 -10   2   8       48.52       71.26      6.23 o 
  -9   2   8      411.23      371.88     13.12 o 
  -8   2   8        6.70        9.87      2.24 o 
  -7   2   8      337.86      318.58     11.67 o 
  -6   2   8      120.27      120.52      3.92 o 
  -5   2   8       27.80       31.77      2.49 o 
  -4   2   8       12.20        9.12      1.51 o 
  -3   2   8      279.54      275.14      5.15 o 
  -2   2   8       40.04       45.60      2.33 o 
  -1   2   8      143.31      182.99      3.95 o 
   0   2   8      111.25      119.90      2.94 o 
   1   2   8        0.72        2.46      0.98 o 
   2   2   8      123.00      138.33      4.45 o 
   3   2   8       85.99       74.54      3.68 o 
   4   2   8       11.07       16.61      2.50 o 
   5   2   8       56.87       69.34      4.87 o 
   6   2   8      436.88      413.06     14.80 o 
   7   2   8     2811.12     2807.04     74.47 o 
   8   2   8        3.25        3.78      2.25 o 
   9   2   8        2.09        5.28      3.27 o 
  10   2   8      104.21      117.71      8.63 o 
  11   2   8       57.30       66.50     10.27 o 
 -13   3   8       11.07       23.02      4.84 o 
 -12   3   8       62.49       68.28      7.64 o 
 -11   3   8        2.01       11.99      3.00 o 
 -10   3   8       15.12       24.98      3.93 o 
  -9   3   8        0.07        2.94      2.21 o 
  -8   3   8        0.47        5.86      2.12 o 
  -7   3   8       74.94       68.52      4.82 o 
  -6   3   8       16.49       17.96      2.28 o 
  -5   3   8      563.26      573.17     16.99 o 
  -4   3   8       40.77       39.50      2.63 o 
  -3   3   8      919.16      992.31     22.76 o 
  -2   3   8      685.78      786.05     13.74 o 
  -1   3   8      156.69      158.63      5.21 o 
   0   3   8     1984.71     2036.18     51.87 o 
   1   3   8        3.20        4.72      1.56 o 
   2   3   8        2.85        5.00      1.85 o 
   3   3   8       47.65       60.81      4.35 o 
   4   3   8        0.31        2.89      1.80 o 
   5   3   8      391.20      369.40     14.78 o 
   6   3   8        3.29       12.65      2.57 o 
   7   3   8      383.05      349.79     10.59 o 
   8   3   8      385.72      363.05     12.73 o 
   9   3   8       17.65       30.91      5.09 o 
  10   3   8        5.00       15.80      4.07 o 
 -13   4   8        0.23        4.28      3.26 o 
 -12   4   8        5.60        8.64      3.69 o 
 -11   4   8        1.93        5.33      2.66 o 
 -10   4   8       63.38       64.57      5.68 o 
  -9   4   8        0.54        4.19      2.31 o 
  -8   4   8       98.95       90.30      5.62 o 
  -7   4   8        2.00        3.96      1.90 o 
  -6   4   8        8.83        5.08      2.01 o 
  -5   4   8       90.66      107.55      3.75 o 
  -4   4   8      740.43      783.99     17.77 o 
  -3   4   8       89.94      103.04      3.29 o 
  -2   4   8       37.52       39.14      2.44 o 
  -1   4   8      662.29      705.06     18.41 o 
   0   4   8      240.50      235.69      6.55 o 
   1   4   8       23.40       16.44      2.57 o 
   2   4   8     1320.17     1373.04     35.44 o 
   3   4   8        2.08        4.61      1.81 o 
   4   4   8       54.24       48.36      4.18 o 
   5   4   8      122.57      121.16      5.42 o 
   6   4   8        3.68        5.72      2.22 o 
   7   4   8      129.67      135.40      7.26 o 
   8   4   8       95.45       85.51      7.98 o 
   9   4   8        1.65        5.36      3.37 o 
  10   4   8      125.68      137.32      9.93 o 
 -12   5   8       27.36       38.47      4.98 o 
 -11   5   8       38.51       47.46      6.84 o 
 -10   5   8       21.12       19.90      3.39 o 
  -9   5   8        0.02        2.92      2.21 o 
  -8   5   8      251.96      246.16     10.05 o 
  -7   5   8        7.88       11.23      2.52 o 
  -6   5   8       55.52       69.10      4.37 o 
  -5   5   8      489.02      449.06     20.30 o 
  -4   5   8       62.46       75.03      3.29 o 
  -3   5   8      361.49      393.20     12.79 o 
  -2   5   8      393.36      371.81     14.15 o 
  -1   5   8      207.67      207.52      7.73 o 
   0   5   8      189.95      153.28      5.89 o 
   1   5   8        2.60        3.40      1.75 o 
   2   5   8       70.45       73.24      4.73 o 
   3   5   8      382.00      346.78      8.69 o 
   4   5   8      269.13      268.92      7.91 o 
   5   5   8      375.97      303.90     12.47 o 
   6   5   8      553.73      457.03     14.12 o 
   7   5   8       67.27       65.88      7.25 o 
   8   5   8        4.78        9.57      3.58 o 
   9   5   8       37.40       43.90      6.15 o 
  10   5   8        3.52       20.41      4.46 o 
 -12   6   8        7.66       15.06      3.64 o 
 -11   6   8        8.87       15.57      3.29 o 
 -10   6   8        7.86       12.97      3.16 o 
  -9   6   8        0.04        1.73      2.20 o 
  -8   6   8      223.93      177.85      7.24 o 
  -7   6   8        5.26       11.74      2.71 o 
  -6   6   8       58.19       73.50      4.85 o 
  -5   6   8      179.86      163.69      5.84 o 
  -4   6   8      388.01      390.76     20.49 o 
  -3   6   8        1.00        3.42      1.81 o 
  -2   6   8      130.91      123.16      9.50 o 
  -1   6   8       13.41       16.11      2.66 o 
   0   6   8      195.67      203.63      7.35 o 
   1   6   8      295.91      280.64     11.43 o 
   2   6   8        5.95       14.00      2.76 o 
   3   6   8      247.81      218.25     11.60 o 
   4   6   8      135.37      134.30      6.01 o 
   5   6   8       73.87       71.06      5.52 o 
   6   6   8        5.62        6.71      3.65 o 
   7   6   8      238.77      219.72     10.51 o 
   8   6   8       27.92       34.86      5.33 o 
   9   6   8        5.22       17.43      4.10 o 
 -11   7   8        7.30        9.44      2.95 o 
 -10   7   8       30.76       35.42      4.30 o 
  -9   7   8        2.93        9.15      2.73 o 
  -8   7   8       15.70       30.36      3.84 o 
  -7   7   8      442.55      368.86      9.98 o 
  -6   7   8      198.25      162.24      8.62 o 
  -5   7   8        0.13        0.00      2.46 o 
  -4   7   8        2.43        5.06      2.68 o 
  -3   7   8     1449.98     1412.14     59.97 o 
  -2   7   8      454.41      459.00     21.55 o 
  -1   7   8      341.18      328.12     13.36 o 
   0   7   8     1056.01      953.78     38.65 o 
   1   7   8      687.09      598.62     19.85 o 
   2   7   8       19.73       25.95      3.58 o 
   3   7   8     1002.38      942.15     27.12 o 
   4   7   8      154.28      157.62      6.64 o 
   5   7   8       70.36       68.71      6.32 o 
   6   7   8      232.68      204.92     10.18 o 
   7   7   8       28.42       34.96      5.87 o 
   8   7   8       54.65       63.32      7.56 o 
   9   7   8       42.71       50.99      6.77 o 
 -11   8   8       11.27        9.18      3.00 o 
 -10   8   8       21.91       31.58      4.21 o 
  -9   8   8       44.25       57.65      7.05 o 
  -8   8   8       56.11       44.16      6.26 o 
  -7   8   8      183.75      143.72      8.64 o 
  -6   8   8       24.88       35.99      5.64 o 
  -5   8   8       91.69       96.22      8.11 o 
  -4   8   8        0.78        3.47      2.82 o 
  -3   8   8       83.59       71.18      6.91 o 
  -2   8   8       51.82       43.22      4.29 o 
  -1   8   8      312.71      289.17      9.11 o 
   0   8   8       23.92       20.81      3.33 o 
   1   8   8        1.39        8.47      2.68 o 
   2   8   8      134.10      127.53      6.32 o 
   3   8   8      177.20      159.72      6.80 o 
   4   8   8       19.91       27.32      4.36 o 
   5   8   8       32.55       33.55      5.42 o 
   6   8   8        0.09        5.11      3.45 o 
   7   8   8        0.36        9.15      3.77 o 
   8   8   8       20.89       32.08      5.66 o 
 -10   9   8        0.02        0.00      3.25 o 
  -9   9   8        0.70        2.07      3.11 o 
  -8   9   8       79.67       84.27      8.44 o 
  -7   9   8       55.59       59.61      7.17 o 
  -6   9   8        0.70        4.12      3.12 o 
  -5   9   8       74.98       80.42      8.08 o 
  -4   9   8       31.10       22.25      4.53 o 
  -3   9   8       79.96       79.22      7.61 o 
  -2   9   8      109.56      125.88      6.44 o 
  -1   9   8       26.33       29.87      4.13 o 
   0   9   8       11.33       15.09      2.99 o 
   1   9   8       48.55       48.78      4.81 o 
   2   9   8        0.50        6.83      2.47 o 
   3   9   8       16.05       14.56      3.51 o 
   4   9   8       74.07       97.67      7.14 o 
   5   9   8       24.59       25.71      4.77 o 
   6   9   8        0.00        5.21      3.59 o 
   7   9   8       19.83       34.12      5.38 o 
   8   9   8        1.19        6.09      3.64 o 
  -9  10   8      191.55      182.08     10.48 o 
  -8  10   8        0.70        6.48      3.79 o 
  -7  10   8       17.45       28.59      5.99 o 
  -6  10   8       92.99       89.83      8.75 o 
  -5  10   8       75.20       77.74      8.10 o 
  -4  10   8      210.26      179.11      9.65 o 
  -3  10   8        3.40        0.11      2.94 o 
  -2  10   8      198.25      177.06      9.15 o 
  -1  10   8        3.46        4.43      2.49 o 
   0  10   8      356.76      336.21     13.23 o 
   1  10   8       17.73       26.50      3.83 o 
   2  10   8        4.11        9.46      2.54 o 
   3  10   8       11.15        8.99      2.69 o 
   4  10   8        0.76        8.29      3.22 o 
   5  10   8       47.63       50.45      6.45 o 
   6  10   8        7.13       12.67      4.34 o 
   7  10   8       21.95       32.54      5.88 o 
  -8  11   8       38.56       34.57      6.11 o 
  -7  11   8        3.99        3.19      3.30 o 
  -6  11   8       29.66       30.10      5.55 o 
  -5  11   8        0.55        7.32      3.46 o 
  -4  11   8       41.92       29.47      5.12 o 
  -3  11   8        0.12        7.92      3.04 o 
  -2  11   8        0.42        3.30      2.80 o 
  -1  11   8        2.86        9.66      3.16 o 
   0  11   8       27.30       37.65      5.27 o 
   1  11   8      117.18      119.15      7.09 o 
   2  11   8       37.46       46.55      5.62 o 
   3  11   8       24.49       31.82      5.44 o 
   4  11   8        1.47       10.06      3.71 o 
   5  11   8       79.29       91.92      9.28 o 
  -6  12   8        2.43        8.13      3.72 o 
  -5  12   8       82.64       83.99      8.93 o 
  -4  12   8      145.72      135.44     10.64 o 
  -3  12   8        6.14        7.98      3.45 o 
  -2  12   8       70.99       69.75      7.67 o 
  -1  12   8       57.57       71.06      7.57 o 
   0  12   8        3.95        5.41      2.77 o 
   1  12   8      105.05      129.91      8.49 o 
   2  12   8      168.79      177.46     16.35 o 
   3  12   8        9.73       18.14      4.44 o 
   4  12   8        6.10       13.40      4.17 o 
  -4  13   8       36.38       39.27      6.45 o 
  -3  13   8       56.76       60.86      7.38 o 
  -2  13   8       60.51       81.73      8.35 o 
  -1  13   8       30.27       29.01      5.12 o 
   0  13   8        0.02        0.00      2.96 o 
   1  13   8       79.71       80.18      8.12 o 
 -13   0   9      119.89      105.20     13.76 o 
 -11   0   9      210.89      205.12     22.33 o 
  -9   0   9        4.51       18.91      5.61 o 
  -7   0   9        8.53        9.91      2.56 o 
  -5   0   9        0.03        2.55      1.93 o 
  -3   0   9       61.51       85.55      4.68 o 
  -1   0   9      755.72      827.77     12.45 o 
   1   0   9      219.56      234.38      6.86 o 
   3   0   9     1190.53     1136.01     54.77 o 
   5   0   9       74.87       77.42      5.95 o 
   7   0   9      443.63      406.50     18.03 o 
   9   0   9       14.44       31.36      6.75 o 
 -13   1   9       11.50       24.37      4.74 o 
 -12   1   9       33.52       38.88      5.78 o 
 -11   1   9      122.92      134.80      8.82 o 
 -10   1   9       19.22       26.36      4.52 o 
  -9   1   9      219.66      215.51      8.17 o 
  -8   1   9      322.38      325.49      9.99 o 
  -7   1   9      435.92      399.80      9.03 o 
  -6   1   9       40.96       43.82      3.11 o 
  -5   1   9        2.36        2.66      1.22 o 
  -4   1   9     2584.15     2790.45     25.13 o 
  -3   1   9     1088.68     1023.54     10.31 o 
  -2   1   9      867.53      995.54     11.51 o 
  -1   1   9        1.27        2.28      0.99 o 
   0   1   9      113.25      118.97      3.87 o 
   1   1   9      381.35      347.47      5.76 o 
   2   1   9      112.43      114.38      4.06 o 
   3   1   9        1.99        2.56      1.44 o 
   4   1   9       87.09       85.54      4.63 o 
   5   1   9        0.70        4.30      2.32 o 
   6   1   9      266.16      243.66      7.71 o 
   7   1   9       51.05       57.89      5.08 o 
   8   1   9        0.55        5.81      2.55 o 
   9   1   9       12.28       18.19      7.23 o 
  10   1   9       33.14       57.93      9.26 o 
 -13   2   9        8.83       12.64      3.94 o 
 -12   2   9       73.73       86.80      9.18 o 
 -11   2   9       19.61       26.58      4.57 o 
 -10   2   9       42.94       43.28      4.96 o 
  -9   2   9       18.33       25.22      3.51 o 
  -8   2   9      110.78      109.69      5.41 o 
  -7   2   9      240.41      222.28      8.06 o 
  -6   2   9      261.70      263.04      6.29 o 
  -5   2   9        1.96        3.55      1.32 o 
  -4   2   9      131.84      176.24      4.60 o 
  -3   2   9      137.35      142.68      4.02 o 
  -2   2   9      158.02      159.09      4.54 o 
  -1   2   9      325.06      304.47      6.02 o 
   0   2   9        0.93        3.77      1.17 o 
   1   2   9      907.89      861.92     30.80 o 
   2   2   9       29.57       33.24      3.35 o 
   3   2   9      472.78      426.29     15.72 o 
   4   2   9      722.17      606.21     22.52 o 
   5   2   9       73.83       86.17      5.54 o 
   6   2   9        6.83       13.17      2.91 o 
   7   2   9      389.79      388.89     12.84 o 
   8   2   9       18.99       23.98      3.42 o 
   9   2   9       10.10       20.71      6.67 o 
  10   2   9       76.15       73.62     10.53 o 
 -13   3   9        8.70       18.68      4.25 o 
 -12   3   9        2.92       12.69      3.51 o 
 -11   3   9        0.02        7.28      3.20 o 
 -10   3   9      234.34      236.06      9.16 o 
  -9   3   9      260.24      237.66     10.09 o 
  -8   3   9      254.52      235.39     12.23 o 
  -7   3   9       54.38       56.32      4.50 o 
  -6   3   9        0.61        3.48      1.50 o 
  -5   3   9      191.52      172.99      6.38 o 
  -4   3   9      593.80      582.17     12.77 o 
  -3   3   9     1007.69      960.75     16.83 o 
  -2   3   9       20.34       22.69      2.30 o 
  -1   3   9     1158.67     1154.50     25.86 o 
   0   3   9        0.28        1.71      1.60 o 
   1   3   9      273.71      238.07      7.32 o 
   2   3   9        6.83       10.43      2.34 o 
   3   3   9      551.36      510.02     13.08 o 
   4   3   9        4.34        5.87      2.12 o 
   5   3   9      134.35      125.13      5.86 o 
   6   3   9        1.05        4.40      2.33 o 
   7   3   9        8.35        7.92      2.69 o 
   8   3   9       71.29       82.02      7.89 o 
   9   3   9       55.58       58.42      6.57 o 
  10   3   9        3.12       10.03      4.00 o 
 -12   4   9        2.11        7.23      3.53 o 
 -11   4   9      199.97      194.38      8.75 o 
 -10   4   9       56.71       57.27      5.34 o 
  -9   4   9      214.91      192.66      8.64 o 
  -8   4   9        0.07        4.55      2.05 o 
  -7   4   9      127.10      128.14      5.78 o 
  -6   4   9       45.53       57.75      4.33 o 
  -5   4   9       44.67       44.09      3.08 o 
  -4   4   9      367.30      379.34      9.84 o 
  -3   4   9      313.83      291.80     10.83 o 
  -2   4   9       28.81       35.34      3.45 o 
  -1   4   9       70.63       85.35      4.84 o 
   0   4   9     1259.77     1232.91     34.42 o 
   1   4   9        1.64        4.76      1.88 o 
   2   4   9        3.06        2.65      1.72 o 
   3   4   9       20.25       25.91      3.30 o 
   4   4   9        2.53        6.83      2.32 o 
   5   4   9       70.89       78.76      5.60 o 
   6   4   9       21.27       32.21      3.98 o 
   7   4   9        2.90        5.15      2.94 o 
   8   4   9        1.24        9.79      4.80 o 
   9   4   9       90.57      105.89      9.13 o 
  10   4   9        2.73       14.63      3.98 o 
 -12   5   9        0.03        5.16      2.74 o 
 -11   5   9       26.01       31.28      4.65 o 
 -10   5   9       40.35       43.59      4.88 o 
  -9   5   9        1.50        3.76      2.40 o 
  -8   5   9      531.65      449.10     12.68 o 
  -7   5   9      141.98      135.97      6.00 o 
  -6   5   9      227.10      217.27      7.71 o 
  -5   5   9       58.48       64.42      5.08 o 
  -4   5   9     1273.19     1202.54     55.09 o 
  -3   5   9        5.65        6.60      2.02 o 
  -2   5   9       34.57       36.80      3.57 o 
  -1   5   9       36.49       43.15      3.97 o 
   0   5   9      138.50      130.85      5.46 o 
   1   5   9       70.63       67.04      4.86 o 
   2   5   9      245.32      208.15      6.99 o 
   3   5   9        2.49        2.95      1.98 o 
   4   5   9       57.68       71.14      5.38 o 
   5   5   9       13.93       22.01      3.49 o 
   6   5   9        5.07        9.32      3.02 o 
   7   5   9       40.34       44.75      5.91 o 
   8   5   9       56.71       59.82      6.95 o 
   9   5   9       13.88       20.32      4.39 o 
 -12   6   9        5.94       16.87      3.74 o 
 -11   6   9       11.97       19.92      3.38 o 
 -10   6   9        0.54        1.86      2.65 o 
  -9   6   9       45.42       55.59      5.16 o 
  -8   6   9      137.50      126.86      6.64 o 
  -7   6   9       36.00       42.30      4.87 o 
  -6   6   9      289.92      260.00     11.98 o 
  -5   6   9      341.09      303.36     10.96 o 
  -4   6   9      114.38      117.94      6.45 o 
  -3   6   9      395.67      376.88      9.26 o 
  -2   6   9       97.27       84.49      5.31 o 
  -1   6   9      605.68      597.06     22.39 o 
   0   6   9     1342.90     1277.16     34.34 o 
   1   6   9       10.78       16.03      3.68 o 
   2   6   9      169.73      152.10      8.10 o 
   3   6   9       76.16       82.71      5.86 o 
   4   6   9      206.60      194.01      7.36 o 
   5   6   9      411.21      393.25     10.42 o 
   6   6   9      281.07      260.15      9.80 o 
   7   6   9       33.94       32.78      5.24 o 
   8   6   9       36.81       49.06      6.62 o 
   9   6   9        0.70        5.32      3.67 o 
 -11   7   9        2.67       11.84      2.82 o 
 -10   7   9       15.18       23.26      3.74 o 
  -9   7   9       46.90       49.46      5.67 o 
  -8   7   9        3.16        6.14      3.39 o 
  -7   7   9       23.68       30.27      5.18 o 
  -6   7   9      292.04      243.42     10.47 o 
  -5   7   9        5.32        5.21      2.90 o 
  -4   7   9       33.16       43.88      5.76 o 
  -3   7   9      151.05      160.14      7.35 o 
  -2   7   9     1460.99     1379.01     50.20 o 
  -1   7   9        4.51        9.82      2.66 o 
   0   7   9      305.80      257.20      8.18 o 
   1   7   9      321.93      299.07      8.73 o 
   2   7   9      151.89      142.67     10.40 o 
   3   7   9       13.20       14.19      3.13 o 
   4   7   9      156.70      144.70      6.64 o 
   5   7   9      198.17      205.99      8.85 o 
   6   7   9        4.46       10.85      3.85 o 
   7   7   9        1.43       12.25      4.02 o 
   8   7   9        0.01        4.75      3.65 o 
 -10   8   9        0.15        5.01      3.71 o 
  -9   8   9        2.66        5.82      3.75 o 
  -8   8   9      145.79      148.37      9.73 o 
  -7   8   9        1.02        0.82      2.82 o 
  -6   8   9       16.77       15.66      4.17 o 
  -5   8   9       66.42       58.14      6.75 o 
  -4   8   9      242.51      215.28      9.92 o 
  -3   8   9      216.87      165.57      8.60 o 
  -2   8   9       32.00       59.53      5.04 o 
  -1   8   9      513.37      504.07     13.87 o 
   0   8   9      148.10      157.51      6.85 o 
   1   8   9       92.58       79.75      6.01 o 
   2   8   9       55.01       60.84      5.35 o 
   3   8   9       82.38       73.43      5.87 o 
   4   8   9       61.00       65.12      6.40 o 
   5   8   9      227.24      194.50     17.16 o 
   6   8   9       48.88       56.05      7.18 o 
   7   8   9       23.31       19.08      4.66 o 
   8   8   9        1.33        2.37      3.29 o 
 -10   9   9        4.47        8.87      4.11 o 
  -9   9   9       31.30       41.14      6.33 o 
  -8   9   9        8.19        7.33      3.68 o 
  -7   9   9      120.36      124.83     10.07 o 
  -6   9   9       16.19       16.94      4.37 o 
  -5   9   9       16.80       27.08      5.18 o 
  -4   9   9        0.69        1.11      2.66 o 
  -3   9   9      243.43      223.21     10.16 o 
  -2   9   9      111.78      107.31      7.22 o 
  -1   9   9        5.82        6.94      2.51 o 
   0   9   9       83.00      102.66      6.72 o 
   1   9   9       23.63       21.06      3.42 o 
   2   9   9       77.03       88.85      6.44 o 
   3   9   9       19.73       28.25      4.54 o 
   4   9   9       14.65       12.40      3.24 o 
   5   9   9        6.57       14.75      4.17 o 
   6   9   9       94.52       99.28      9.59 o 
   7   9   9       13.63       30.98      5.61 o 
  -9  10   9       18.64       29.99      5.76 o 
  -8  10   9      104.95      115.16     10.36 o 
  -7  10   9        6.34       10.01      3.89 o 
  -6  10   9      239.75      223.03     11.13 o 
  -5  10   9        7.29        8.50      3.61 o 
  -4  10   9        0.13        2.88      2.92 o 
  -3  10   9      165.79      146.13      8.98 o 
  -2  10   9        2.08        3.61      2.82 o 
  -1  10   9       17.48       25.30      3.84 o 
   0  10   9      114.24      100.13      7.73 o 
   1  10   9       25.53       28.70      4.05 o 
   2  10   9      217.95      208.27      9.36 o 
   3  10   9       16.87       19.54      4.00 o 
   4  10   9       43.32       54.48      6.76 o 
   5  10   9        0.26        7.73      3.65 o 
   6  10   9        3.07        8.99      4.21 o 
  -7  11   9        1.61        5.48      3.86 o 
  -6  11   9       62.61       57.23      7.13 o 
  -5  11   9        8.10       11.37      3.86 o 
  -4  11   9       27.92       31.12      5.39 o 
  -3  11   9       37.89       37.52      5.72 o 
  -2  11   9       22.16       27.13      4.89 o 
  -1  11   9        7.40       10.90      3.38 o 
   0  11   9      220.45      214.74     11.57 o 
   1  11   9       29.42       34.93      4.50 o 
   2  11   9       78.02       72.46      6.92 o 
   3  11   9       15.01       31.52      5.58 o 
   4  11   9        7.62       15.20      4.36 o 
   5  11   9        4.11       15.40      4.83 o 
  -6  12   9        8.18       16.53      4.47 o 
  -5  12   9        0.33        3.21      3.32 o 
  -4  12   9       12.94       15.98      4.30 o 
  -3  12   9        8.92       10.88      3.51 o 
  -2  12   9       73.54       86.43      8.77 o 
  -1  12   9      111.00      134.98     11.86 o 
   0  12   9       73.85      101.01     10.25 o 
   1  12   9        1.53        6.92      3.31 o 
   2  12   9       54.79       61.86      6.44 o 
   3  12   9        8.59       19.90      4.85 o 
 -12   0  10       14.31       17.72      5.66 o 
 -10   0  10      235.21      234.47     14.67 o 
  -8   0  10      350.84      360.97     12.85 o 
  -6   0  10      247.16      216.10      8.79 o 
  -4   0  10      468.99      442.68     10.42 o 
  -2   0  10      834.73      843.63     16.66 o 
   0   0  10        2.29        3.96      1.59 o 
   2   0  10      183.19      153.73     10.21 o 
   4   0  10      116.21      105.57      7.55 o 
   6   0  10       12.64       15.59      5.66 o 
   8   0  10        6.81       11.76      5.48 o 
 -13   1  10       33.56       32.09      5.41 o 
 -12   1  10        2.84        7.04      3.29 o 
 -11   1  10      103.51      111.10      9.24 o 
 -10   1  10        2.12        6.16      2.88 o 
  -9   1  10       56.03       66.60      5.88 o 
  -8   1  10      253.05      210.72      7.02 o 
  -7   1  10      244.71      221.61      6.35 o 
  -6   1  10       58.11       61.92      3.74 o 
  -5   1  10       44.93       69.16      3.77 o 
  -4   1  10      150.02      149.31      4.44 o 
  -3   1  10       35.64       45.81      2.85 o 
  -2   1  10      140.20      135.70      3.95 o 
  -1   1  10       20.04       12.99      1.60 o 
   0   1  10        8.42       15.50      1.99 o 
   1   1  10       58.54       54.44      3.39 o 
   2   1  10       91.39       72.05      4.35 o 
   3   1  10        5.03        5.13      1.99 o 
   4   1  10       26.09       34.94      3.75 o 
   5   1  10        0.77        0.81      2.26 o 
   6   1  10       27.71       34.07      4.38 o 
   7   1  10       37.30       45.70      5.76 o 
   8   1  10       24.05       24.78      4.33 o 
   9   1  10       18.98       20.79      6.82 o 
  10   1  10        2.18       10.05      5.06 o 
 -13   2  10        0.85        5.43      3.45 o 
 -12   2  10        5.04        7.68      3.44 o 
 -11   2  10       38.44       60.48      7.06 o 
 -10   2  10        9.96       16.47      3.44 o 
  -9   2  10      162.72      162.36      7.30 o 
  -8   2  10       31.83       40.95      4.16 o 
  -7   2  10      129.76      120.67      4.88 o 
  -6   2  10       15.87       21.54      2.33 o 
  -5   2  10        7.80       10.23      1.75 o 
  -4   2  10       31.69       43.76      3.02 o 
  -3   2  10        0.06        1.80      1.18 o 
  -2   2  10      258.21      244.02      6.05 o 
  -1   2  10       38.60       37.19      3.46 o 
   0   2  10      141.33      138.29      5.98 o 
   1   2  10      364.80      329.12      7.99 o 
   2   2  10      369.11      318.16      8.11 o 
   3   2  10      618.22      558.29     19.66 o 
   4   2  10      742.26      676.16     17.93 o 
   5   2  10      238.59      209.64      7.52 o 
   6   2  10        3.33        5.17      2.46 o 
   7   2  10       43.65       62.45      5.95 o 
   8   2  10       46.72       49.07      5.47 o 
   9   2  10        7.00       19.08      5.49 o 
 -12   3  10        0.65       13.27      3.54 o 
 -11   3  10      123.70      126.89      9.19 o 
 -10   3  10        3.92       12.09      4.14 o 
  -9   3  10       32.59       44.06      4.51 o 
  -8   3  10      195.06      172.00      7.82 o 
  -7   3  10      219.74      212.25      8.37 o 
  -6   3  10       14.54       12.93      2.13 o 
  -5   3  10       13.92       21.51      2.41 o 
  -4   3  10       12.86       18.77      2.35 o 
  -3   3  10       57.93       61.18      4.41 o 
  -2   3  10      414.94      377.48     12.48 o 
  -1   3  10      378.55      385.11      8.64 o 
   0   3  10       46.84       41.98      3.94 o 
   1   3  10      161.89      155.03      5.87 o 
   2   3  10      259.15      241.06      9.22 o 
   3   3  10      151.51      126.20      5.73 o 
   4   3  10       22.29       24.88      3.52 o 
   5   3  10       32.60       32.84      4.08 o 
   6   3  10      159.22      144.52      6.48 o 
   7   3  10       44.11       47.56      4.82 o 
   8   3  10       19.40       23.37      3.85 o 
   9   3  10       71.86       84.98      9.37 o 
 -12   4  10       14.71       22.90      4.66 o 
 -11   4  10       16.41       19.21      3.75 o 
 -10   4  10      109.85      124.66      7.21 o 
  -9   4  10       88.25       93.61      6.36 o 
  -8   4  10        2.33       10.42      2.66 o 
  -7   4  10       21.89       30.24      3.63 o 
  -6   4  10       14.27       19.22      2.82 o 
  -5   4  10      260.30      241.33      6.69 o 
  -4   4  10       42.07       49.76      4.21 o 
  -3   4  10      193.59      178.77      8.72 o 
  -2   4  10     1311.62     1296.21     21.24 o 
  -1   4  10      185.59      180.98      6.37 o 
   0   4  10        2.17        3.01      1.91 o 
   1   4  10      173.18      159.99      6.16 o 
   2   4  10       46.93       41.81      4.21 o 
   3   4  10       23.74       21.85      3.35 o 
   4   4  10       52.35       60.38      5.13 o 
   5   4  10      104.80       98.07      6.21 o 
   6   4  10       26.10       28.68      3.97 o 
   7   4  10       92.08      105.45      7.75 o 
   8   4  10       20.15       22.16      4.68 o 
   9   4  10       19.96       13.97      4.01 o 
 -12   5  10        7.83        8.92      3.15 o 
 -11   5  10       68.12       75.06      6.97 o 
 -10   5  10        2.29        7.63      2.51 o 
  -9   5  10       54.21       73.74      5.91 o 
  -8   5  10       34.95       49.63      4.72 o 
  -7   5  10      298.64      232.12      8.57 o 
  -6   5  10       68.96       64.60      6.62 o 
  -5   5  10       95.14      101.86      7.35 o 
  -4   5  10      274.92      307.18     10.71 o 
  -3   5  10      480.14      477.26     13.69 o 
  -2   5  10        2.91        1.56      1.89 o 
  -1   5  10       11.39       15.52      2.71 o 
   0   5  10        1.48        0.00      1.82 o 
   1   5  10        2.05        5.23      2.38 o 
   2   5  10       19.52       21.03      3.41 o 
   3   5  10       94.86       97.04      6.26 o 
   4   5  10       81.68       89.47      6.22 o 
   5   5  10        0.40        5.36      2.24 o 
   6   5  10       94.74      116.86      8.12 o 
   7   5  10        5.84        9.63      3.54 o 
   8   5  10       32.11       24.93      4.75 o 
   9   5  10        3.67       10.23      4.09 o 
 -11   6  10        0.41        5.75      2.59 o 
 -10   6  10      140.05      133.41      8.45 o 
  -9   6  10        0.14        6.78      2.82 o 
  -8   6  10      119.87      125.98      9.00 o 
  -7   6  10      106.91      109.96      8.68 o 
  -6   6  10      404.18      353.33     12.36 o 
  -5   6  10       70.07       94.41      7.78 o 
  -4   6  10      649.92      638.12     29.16 o 
  -3   6  10      537.76      450.87     15.69 o 
  -2   6  10       60.79       67.22      5.06 o 
  -1   6  10        3.81        5.02      2.22 o 
   0   6  10      455.70      427.91     10.35 o 
   1   6  10      863.40      770.83     13.87 o 
   2   6  10      112.08      112.99      6.44 o 
   3   6  10      141.73      142.78      6.74 o 
   4   6  10      188.96      176.24      7.25 o 
   5   6  10      112.21      116.12      6.69 o 
   6   6  10       18.55       19.24      4.31 o 
   7   6  10        5.54       12.29      3.87 o 
   8   6  10        9.00       16.46      4.22 o 
 -11   7  10        4.62        3.39      3.52 o 
 -10   7  10       34.43       41.70      6.01 o 
  -9   7  10        0.82        8.38      3.73 o 
  -8   7  10      209.63      190.45     14.08 o 
  -7   7  10        1.35        3.18      3.12 o 
  -6   7  10       26.30       25.46      4.66 o 
  -5   7  10        0.01        0.00      2.77 o 
  -4   7  10      201.43      199.66      9.49 o 
  -3   7  10        0.01        6.97      2.42 o 
  -2   7  10      115.37      109.09      5.68 o 
  -1   7  10       48.89       56.80      4.99 o 
   0   7  10       93.39      101.50      6.44 o 
   1   7  10        0.01        1.45      2.16 o 
   2   7  10        2.21        2.15      2.29 o 
   3   7  10        8.61       17.61      3.35 o 
   4   7  10        4.94        5.13      2.34 o 
   5   7  10        8.29       17.01      3.68 o 
   6   7  10       70.59       76.55      8.08 o 
   7   7  10        7.51       12.16      3.90 o 
   8   7  10        2.81       11.61      4.12 o 
 -10   8  10      109.93       94.63      9.35 o 
  -9   8  10        0.39        7.27      3.38 o 
  -8   8  10       83.78       67.41      7.84 o 
  -7   8  10        1.79        7.60      3.34 o 
  -6   8  10       13.39       17.01      4.14 o 
  -5   8  10       12.15       18.81      4.53 o 
  -4   8  10      211.44      214.49     13.69 o 
  -3   8  10       30.50       29.46      4.67 o 
  -2   8  10       24.76       40.51      4.31 o 
  -1   8  10      160.02      153.27      7.21 o 
   0   8  10      134.66      142.73      6.70 o 
   1   8  10       22.31       33.44      4.62 o 
   2   8  10       30.22       26.24      3.96 o 
   3   8  10      168.80      168.57      7.23 o 
   4   8  10       32.59       30.37      4.46 o 
   5   8  10       44.03       46.66      6.49 o 
   6   8  10       35.12       42.91      6.32 o 
   7   8  10        8.13       20.13      4.81 o 
  -9   9  10       80.14       88.72      9.28 o 
  -8   9  10        0.61        7.80      4.11 o 
  -7   9  10        2.31        8.21      3.50 o 
  -6   9  10        0.63        1.49      2.69 o 
  -5   9  10       49.10       50.86      6.74 o 
  -4   9  10       57.50       48.94      6.49 o 
  -3   9  10       72.10       77.41      9.12 o 
  -2   9  10        0.04        3.28      2.84 o 
  -1   9  10       12.20       24.43      3.76 o 
   0   9  10       59.45       78.86      6.27 o 
   1   9  10      306.77      261.91      9.02 o 
   2   9  10        2.91        6.65      2.50 o 
   3   9  10       12.35       17.80      3.72 o 
   4   9  10        2.08        9.55      3.09 o 
   5   9  10       72.25       82.59      8.62 o 
   6   9  10        0.91       11.83      4.45 o 
  -8  10  10       10.90       15.57      4.46 o 
  -7  10  10        2.53        5.79      3.57 o 
  -6  10  10       20.86       29.87      5.36 o 
  -5  10  10       77.75       81.37      8.31 o 
  -4  10  10        6.57        8.36      3.34 o 
  -3  10  10       25.81       19.55      4.15 o 
  -2  10  10       11.76       13.60      3.68 o 
  -1  10  10       34.80       32.58      4.26 o 
   0  10  10       34.26       38.14      4.74 o 
   1  10  10      104.53      116.37      7.63 o 
   2  10  10       30.01       40.04      4.87 o 
   3  10  10       92.15      102.78      8.17 o 
   4  10  10       23.38       37.86      5.91 o 
   5  10  10        0.14        7.85      4.01 o 
  -7  11  10       42.86       66.58      8.88 o 
  -6  11  10        0.15        5.28      3.53 o 
  -5  11  10       22.27       21.26      4.56 o 
  -4  11  10        7.22        9.51      3.58 o 
  -3  11  10       30.41       35.63      5.81 o 
  -2  11  10        0.95        4.50      2.55 o 
  -1  11  10        2.54        1.44      2.85 o 
   0  11  10       11.01       13.93      3.23 o 
   1  11  10       22.36       21.53      3.85 o 
   2  11  10       29.74       44.22      5.69 o 
   3  11  10        7.27       10.24      4.39 o 
   4  11  10       10.13        8.91      4.55 o 
  -4  12  10        6.35       14.00      4.08 o 
  -3  12  10       33.83       47.09      6.55 o 
  -2  12  10      155.49      169.86     10.32 o 
  -1  12  10       44.83       57.58      6.99 o 
   0  12  10       13.00       17.43      3.96 o 
   1  12  10        5.87       22.11      4.89 o 
 -11   0  11       28.92       35.53      7.38 o 
  -9   0  11        0.26        5.97      4.01 o 
  -7   0  11      512.63      476.80     12.36 o 
  -5   0  11        0.61        1.66      1.92 o 
  -3   0  11       30.61       22.17      3.40 o 
  -1   0  11     1314.06     1286.04     27.32 o 
   1   0  11      112.46      117.74      7.24 o 
   3   0  11       29.45       36.57      7.50 o 
   5   0  11       21.04       21.63      6.25 o 
   7   0  11       52.40       75.26     10.65 o 
   9   0  11      179.54      204.63     14.13 o 
 -12   1  11       20.95       31.47      5.15 o 
 -11   1  11       15.46       22.94      4.38 o 
 -10   1  11      137.12      148.03      8.65 o 
  -9   1  11       16.00       26.02      3.86 o 
  -8   1  11       21.20       27.13      3.35 o 
  -7   1  11        4.98        4.44      1.90 o 
  -6   1  11        1.51        1.41      1.53 o 
  -5   1  11       19.71       22.81      2.57 o 
  -4   1  11      747.66      713.05      9.76 o 
  -3   1  11      349.29      351.46      6.72 o 
  -2   1  11      179.04      152.29      4.86 o 
  -1   1  11      686.70      615.96     13.47 o 
   0   1  11      177.52      178.54      7.03 o 
   1   1  11      325.27      307.40      7.85 o 
   2   1  11        1.39        3.85      2.37 o 
   3   1  11       25.99       34.31      4.27 o 
   4   1  11      439.11      414.72     13.51 o 
   5   1  11        4.39        7.23      4.59 o 
   6   1  11        1.22        7.23      2.94 o 
   7   1  11        3.10        3.28      2.52 o 
   8   1  11        0.69        2.76      2.58 o 
   9   1  11        0.00        7.98      3.42 o 
 -12   2  11        2.29        1.07      3.06 o 
 -11   2  11        6.93       11.23      3.72 o 
 -10   2  11       26.05       34.58      4.42 o 
  -9   2  11       52.67       52.77      5.37 o 
  -8   2  11      104.00       97.87      5.66 o 
  -7   2  11       18.54       26.72      3.07 o 
  -6   2  11      200.00      179.91      6.22 o 
  -5   2  11      348.71      328.38     10.52 o 
  -4   2  11      163.98      162.45      6.04 o 
  -3   2  11       25.30       28.83      2.94 o 
  -2   2  11      406.12      369.77     10.66 o 
  -1   2  11       89.22       95.30      4.96 o 
   0   2  11        8.86       11.22      2.48 o 
   1   2  11      228.28      197.49      6.66 o 
   2   2  11       45.31       43.72      4.23 o 
   3   2  11        2.65        8.18      2.43 o 
   4   2  11      427.52      386.42     15.02 o 
   5   2  11      208.34      203.28      8.28 o 
   6   2  11       14.82       18.02      3.64 o 
   7   2  11       57.84       70.69      7.32 o 
   8   2  11       15.49       19.36      3.64 o 
   9   2  11        8.02        9.91     10.11 o 
 -12   3  11       16.61       21.89      4.36 o 
 -11   3  11        2.67       13.86      4.50 o 
 -10   3  11      117.63      133.37      7.27 o 
  -9   3  11       31.91       44.68      4.67 o 
  -8   3  11       40.70       43.49      4.29 o 
  -7   3  11        3.18        8.92      2.29 o 
  -6   3  11        9.57        8.61      2.26 o 
  -5   3  11      245.01      224.79      6.94 o 
  -4   3  11      159.82      172.34      6.28 o 
  -3   3  11       12.45       10.66      2.54 o 
  -2   3  11      375.95      347.06      8.67 o 
  -1   3  11     1156.48      995.66     29.41 o 
   0   3  11      156.68      144.27      6.64 o 
   1   3  11      232.43      207.35      7.06 o 
   2   3  11        6.74       11.38      2.72 o 
   3   3  11       91.24       87.82      5.86 o 
   4   3  11      749.53      654.52     19.75 o 
   5   3  11      450.43      409.03     14.15 o 
   6   3  11       14.65       21.84      3.41 o 
   7   3  11       68.47       90.37      7.27 o 
   8   3  11       25.39       24.34      5.18 o 
   9   3  11       16.93       29.16      7.22 o 
 -12   4  11       13.39       14.51      4.32 o 
 -11   4  11       19.37       28.93      4.23 o 
 -10   4  11        1.49        3.20      2.58 o 
  -9   4  11      103.55      113.86      6.45 o 
  -8   4  11       67.39       76.89      6.39 o 
  -7   4  11       93.02       91.42      6.23 o 
  -6   4  11       17.56       23.93      4.26 o 
  -5   4  11       98.01       88.37      6.27 o 
  -4   4  11       37.53       46.07      4.22 o 
  -3   4  11       68.12       81.77      5.36 o 
  -2   4  11       70.91       67.42      5.01 o 
  -1   4  11      276.60      245.77      8.35 o 
   0   4  11       21.87       26.53      3.51 o 
   1   4  11        6.26       10.09      2.53 o 
   2   4  11        4.27        3.61      2.31 o 
   3   4  11      463.90      376.79     10.03 o 
   4   4  11        8.41        8.62      2.81 o 
   5   4  11       10.59       17.27      3.23 o 
   6   4  11      143.94      130.19      7.41 o 
   7   4  11        7.48       12.13      3.36 o 
   8   4  11        0.06        2.36      4.61 o 
 -11   5  11        0.23        6.75      3.16 o 
 -10   5  11       50.98       42.44      5.33 o 
  -9   5  11       37.90       34.43      5.35 o 
  -8   5  11        4.31        2.64      3.06 o 
  -7   5  11        7.58        7.44      3.50 o 
  -6   5  11        3.60        9.34      3.50 o 
  -5   5  11       11.99        7.86      3.27 o 
  -4   5  11        3.12        4.28      2.36 o 
  -3   5  11       37.91       57.49      4.90 o 
  -2   5  11      139.56      143.66      6.15 o 
  -1   5  11      144.10      146.33      6.85 o 
   0   5  11      200.31      170.80      6.79 o 
   1   5  11       88.64       95.53      6.21 o 
   2   5  11        0.28        1.84      2.16 o 
   3   5  11       55.11       53.85      5.27 o 
   4   5  11      194.35      180.95      7.50 o 
   5   5  11       75.32       77.54      6.18 o 
   6   5  11        0.71        7.05      2.97 o 
   7   5  11        0.31        1.40      4.07 o 
   8   5  11        7.86       13.88      3.93 o 
 -11   6  11       12.56       18.17      4.08 o 
 -10   6  11        1.63        2.65      3.29 o 
  -9   6  11      103.97       87.81      8.31 o 
  -8   6  11       36.16       39.62      6.00 o 
  -7   6  11      202.30      188.68      9.60 o 
  -6   6  11      291.14      265.21     11.86 o 
  -5   6  11      186.24      168.43      8.71 o 
  -4   6  11      109.67      113.33      7.12 o 
  -3   6  11      596.90      574.37     19.20 o 
  -2   6  11      442.46      419.98     10.35 o 
  -1   6  11        5.54        5.66      2.48 o 
   0   6  11       19.28       17.78      3.38 o 
   1   6  11        4.91       10.15      2.87 o 
   2   6  11      183.62      166.53      7.10 o 
   3   6  11       48.96       50.83      5.08 o 
   4   6  11        0.14        5.63      2.41 o 
   5   6  11       13.67       25.47      4.01 o 
   6   6  11       63.82       54.34      5.94 o 
   7   6  11       13.91       21.73      4.61 o 
 -10   7  11        8.68       16.09      4.20 o 
  -9   7  11       29.48       35.67      5.74 o 
  -8   7  11       71.04       63.63      7.27 o 
  -7   7  11       20.54       22.20      4.46 o 
  -6   7  11        6.27        8.85      3.23 o 
  -5   7  11      274.97      221.25     10.29 o 
  -4   7  11      190.51      189.67      9.41 o 
  -3   7  11       73.65       69.45      5.56 o 
  -2   7  11       38.86       53.37      4.99 o 
  -1   7  11       30.30       39.91      4.54 o 
   0   7  11      295.20      284.76     12.91 o 
   1   7  11       38.44       39.91      4.51 o 
   2   7  11        0.05        5.82      2.39 o 
   3   7  11        0.53        2.04      2.26 o 
   4   7  11        0.42        3.87      2.48 o 
   5   7  11        4.86        9.25      3.39 o 
   6   7  11       53.76       57.07      6.73 o 
   7   7  11        2.63        8.53      4.02 o 
 -10   8  11       34.05       36.10      5.90 o 
  -9   8  11       20.14       28.56      5.31 o 
  -8   8  11       30.19       44.09      6.53 o 
  -7   8  11       24.87       33.25      5.50 o 
  -6   8  11        3.40        8.43      3.48 o 
  -5   8  11       70.76       81.93      8.13 o 
  -4   8  11      248.56      212.36     12.04 o 
  -3   8  11        2.10        9.30      3.47 o 
  -2   8  11        0.04        3.02      2.48 o 
  -1   8  11        1.62        5.38      2.51 o 
   0   8  11      150.43      147.08      6.91 o 
   1   8  11        0.06        8.60      2.91 o 
   2   8  11        1.55        5.52      2.49 o 
   3   8  11        1.08        5.90      2.56 o 
   4   8  11      142.06      144.40      8.65 o 
   5   8  11        7.12       11.47      4.26 o 
   6   8  11        0.01        7.15      3.90 o 
  -9   9  11       40.08       33.72      6.12 o 
  -8   9  11       25.65       32.98      7.18 o 
  -7   9  11       23.62       25.52      5.22 o 
  -6   9  11        2.66        7.76      3.38 o 
  -5   9  11       27.34       17.16      4.30 o 
  -4   9  11       52.10       69.21      7.67 o 
  -3   9  11       41.46       31.21      5.11 o 
  -2   9  11       17.15       14.66      3.58 o 
  -1   9  11      102.05      111.35      7.21 o 
   0   9  11        0.00        1.61      2.33 o 
   1   9  11        1.37        6.25      2.60 o 
   2   9  11      126.35      121.57      7.42 o 
   3   9  11        0.01        3.44      2.67 o 
   4   9  11        1.28        4.61      2.89 o 
   5   9  11        2.15        9.89      4.33 o 
  -7  10  11       57.86       67.19      9.24 o 
  -6  10  11       11.84       17.03      4.25 o 
  -5  10  11       49.75       51.95      7.04 o 
  -4  10  11      181.49      154.44     10.59 o 
  -3  10  11       83.57       84.82      8.49 o 
  -2  10  11       64.94       84.36      8.23 o 
  -1  10  11      138.94      146.02      8.56 o 
   0  10  11        0.02        3.23      2.71 o 
   1  10  11       19.17       32.63      4.22 o 
   2  10  11        3.37        7.08      2.59 o 
   3  10  11       14.03       20.41      4.13 o 
   4  10  11        4.71       10.14      3.94 o 
  -6  11  11        0.11       13.33      3.78 o 
  -5  11  11        9.41       15.06      4.26 o 
  -4  11  11        2.24        7.25      3.59 o 
  -3  11  11       21.09       21.46      4.97 o 
  -2  11  11        0.78        7.51      3.48 o 
  -1  11  11        0.29        6.86      3.17 o 
   0  11  11        8.33       18.20      3.36 o 
   1  11  11       11.95       13.85      3.38 o 
   2  11  11        8.12       16.24      3.83 o 
 -12   0  12       77.58       97.50     12.80 o 
 -10   0  12       72.02       81.49     11.10 o 
  -8   0  12       38.95       44.63      6.24 o 
  -6   0  12       96.07       98.27      6.62 o 
  -4   0  12       20.41       24.99      3.70 o 
  -2   0  12      476.77      414.10     15.07 o 
   0   0  12       62.68       51.12     13.27 o 
   2   0  12       13.43       16.02      5.53 o 
   4   0  12       82.19       84.58     11.07 o 
   6   0  12      200.37      214.84     14.35 o 
   8   0  12       21.10       20.74      5.72 o 
 -12   1  12        1.78       13.65      3.82 o 
 -11   1  12      204.31      212.71     10.37 o 
 -10   1  12       26.55       24.90      4.34 o 
  -9   1  12        0.57        8.65      2.75 o 
  -8   1  12        0.79        3.99      2.12 o 
  -7   1  12      279.91      266.67      7.31 o 
  -6   1  12        0.30        3.06      1.67 o 
  -5   1  12       38.62       52.26      4.20 o 
  -4   1  12       92.95       95.41      4.69 o 
  -3   1  12      147.45      142.83      5.57 o 
  -2   1  12      527.17      497.08     10.16 o 
  -1   1  12      191.54      173.81      7.14 o 
   0   1  12       27.11       32.72      4.23 o 
   1   1  12      140.36      135.21      6.64 o 
   2   1  12      202.67      179.96      8.93 o 
   3   1  12      162.09      150.90      8.35 o 
   4   1  12      171.25      154.90      8.61 o 
   5   1  12       29.30       26.24      4.80 o 
   6   1  12       15.58       27.90      4.87 o 
   7   1  12       14.12       16.38      3.98 o 
   8   1  12        2.69        6.05      3.19 o 
 -12   2  12       23.38       30.96      5.21 o 
 -11   2  12        1.90       12.27      7.18 o 
 -10   2  12       12.69       21.53      3.83 o 
  -9   2  12        0.08        2.61      2.38 o 
  -8   2  12      206.06      195.94      7.14 o 
  -7   2  12       27.52       32.56      3.50 o 
  -6   2  12      154.23      143.52      5.45 o 
  -5   2  12      198.59      177.36      5.88 o 
  -4   2  12       54.24       58.40      4.76 o 
  -3   2  12      177.95      164.18      6.27 o 
  -2   2  12      683.13      658.73     13.03 o 
  -1   2  12        0.11        4.06      2.13 o 
   0   2  12        2.80        7.70      2.79 o 
   1   2  12      506.94      457.56     16.14 o 
   2   2  12      190.11      192.96      8.01 o 
   3   2  12      346.77      296.97     10.00 o 
   4   2  12       23.11       32.96      4.59 o 
   5   2  12        0.63       10.51      3.05 o 
   6   2  12        3.81       10.11      3.41 o 
   7   2  12       45.13       62.20      8.28 o 
   8   2  12       25.24       29.36      4.71 o 
 -12   3  12       24.64       40.88      5.79 o 
 -11   3  12      116.61      125.53      9.07 o 
 -10   3  12        1.08        9.07      2.76 o 
  -9   3  12        0.06        3.38      2.64 o 
  -8   3  12       48.91       49.20      5.23 o 
  -7   3  12       47.76       44.52      4.87 o 
  -6   3  12      131.85      121.26      6.62 o 
  -5   3  12        2.11        4.41      2.25 o 
  -4   3  12      366.79      309.29      9.03 o 
  -3   3  12      987.89      878.42     25.27 o 
  -2   3  12      407.86      343.33     14.54 o 
  -1   3  12       15.69       20.00      3.17 o 
   0   3  12      471.21      436.45     10.28 o 
   1   3  12      637.92      523.98     18.12 o 
   2   3  12      440.37      324.06      9.22 o 
   3   3  12        5.21        6.85      2.65 o 
   4   3  12      407.71      405.21     11.87 o 
   5   3  12        3.39        5.78      2.92 o 
   6   3  12       99.81       97.49      9.82 o 
   7   3  12       32.43       47.87      6.11 o 
   8   3  12        3.43        9.96      3.80 o 
 -11   4  12       27.34       31.80      5.11 o 
 -10   4  12       71.26       66.78      7.20 o 
  -9   4  12        1.24        5.01      3.30 o 
  -8   4  12      120.58      113.74     12.12 o 
  -7   4  12       47.59       59.18      6.58 o 
  -6   4  12        0.04        3.35      3.01 o 
  -5   4  12       40.64       41.83      4.95 o 
  -4   4  12      109.58      111.64      6.08 o 
  -3   4  12       54.22       52.97      4.87 o 
  -2   4  12      143.17      129.68      6.09 o 
  -1   4  12       20.15       17.47      3.11 o 
   0   4  12       10.69       23.51      3.51 o 
   1   4  12      187.74      192.94      7.35 o 
   2   4  12       88.65       84.46      6.17 o 
   3   4  12        4.83        6.07      2.75 o 
   4   4  12        2.04        5.56      2.71 o 
   5   4  12       22.71       35.95      4.46 o 
   6   4  12      231.43      219.22      9.19 o 
   7   4  12       35.95       48.31      6.43 o 
   8   4  12        1.58       10.67      5.66 o 
 -11   5  12       26.92       41.74      6.99 o 
 -10   5  12       48.47       57.79      6.88 o 
  -9   5  12        0.18        5.61      3.23 o 
  -8   5  12       15.83       14.82      3.95 o 
  -7   5  12        4.07        3.97      5.09 o 
  -6   5  12       14.17       17.00      4.00 o 
  -5   5  12        0.01        0.00      3.07 o 
  -4   5  12       22.72       25.44      3.71 o 
  -3   5  12      496.43      425.27     15.01 o 
  -2   5  12        0.40        1.03      2.22 o 
  -1   5  12       28.72       43.94      4.64 o 
   0   5  12        0.02        1.53      2.43 o 
   1   5  12      207.56      167.84      7.10 o 
   2   5  12       28.03       38.61      4.71 o 
   3   5  12       70.89       79.47      6.25 o 
   4   5  12       11.34       14.99      3.18 o 
   5   5  12        2.42        8.30      2.77 o 
   6   5  12       13.66       24.68      4.18 o 
   7   5  12        3.96       11.92      6.09 o 
 -10   6  12        8.63       21.53      4.63 o 
  -9   6  12       38.80       45.68      6.15 o 
  -8   6  12       11.00       11.23      3.73 o 
  -7   6  12      166.72      164.08     10.07 o 
  -6   6  12      181.10      173.68      9.28 o 
  -5   6  12      203.07      177.94      9.09 o 
  -4   6  12        5.48        5.53      2.76 o 
  -3   6  12      390.00      385.96     15.13 o 
  -2   6  12        8.18       11.88      2.95 o 
  -1   6  12       39.84       46.08      5.09 o 
   0   6  12        4.05        8.15      3.10 o 
   1   6  12      328.68      299.98     11.09 o 
   2   6  12      243.80      231.81      8.49 o 
   3   6  12        5.82        9.38      2.83 o 
   4   6  12       94.14      108.60      7.29 o 
   5   6  12      265.09      256.71      9.31 o 
   6   6  12       24.14       27.57      4.51 o 
   7   6  12        0.73        9.21      5.43 o 
 -10   7  12        2.48        2.16      3.08 o 
  -9   7  12        0.84        3.65      3.43 o 
  -8   7  12        6.95        9.13      3.80 o 
  -7   7  12       13.23       17.33      4.29 o 
  -6   7  12        0.53        2.70      2.93 o 
  -5   7  12      161.84      147.24      8.94 o 
  -4   7  12       24.72       38.58      5.71 o 
  -3   7  12        0.19        3.37      2.73 o 
  -2   7  12       20.97       19.51      3.36 o 
  -1   7  12       55.25       46.96      5.32 o 
   0   7  12        0.07        5.71      2.64 o 
   1   7  12       59.33       74.68      6.21 o 
   2   7  12      139.04      143.02      7.60 o 
   3   7  12       11.32       16.78      3.38 o 
   4   7  12        4.45       12.19      3.14 o 
   5   7  12       22.56       29.72      4.61 o 
   6   7  12       13.56       16.00      4.28 o 
  -9   8  12        0.72        8.06      3.45 o 
  -8   8  12       13.68       19.16      4.63 o 
  -7   8  12       34.08       47.07      6.48 o 
  -6   8  12       23.85       28.07      5.05 o 
  -5   8  12       44.21       53.92      6.75 o 
  -4   8  12        0.13        4.80      3.16 o 
  -3   8  12      362.89      315.76     12.50 o 
  -2   8  12        7.91       11.02      2.84 o 
  -1   8  12        5.33        7.30      2.74 o 
   0   8  12        0.34        3.89      2.67 o 
   1   8  12       17.36       26.14      3.96 o 
   2   8  12       67.69       71.99      6.19 o 
   3   8  12        0.32        9.19      2.84 o 
   4   8  12       56.13       58.90      6.43 o 
   5   8  12        1.49        2.50      3.77 o 
  -8   9  12        5.43        9.78      4.01 o 
  -7   9  12        0.26        5.20      3.51 o 
  -6   9  12        4.07       11.89      3.66 o 
  -5   9  12        0.63        6.82      3.26 o 
  -4   9  12       99.43      106.23      9.28 o 
  -3   9  12       11.53       12.94      3.74 o 
  -2   9  12        6.52       10.46      3.62 o 
  -1   9  12       17.11       30.10      4.47 o 
   0   9  12        7.09       11.82      3.75 o 
   1   9  12        6.96       18.40      3.60 o 
   2   9  12       56.50       64.17      5.93 o 
   3   9  12        0.09        3.68      2.83 o 
   4   9  12        9.98       21.16      4.37 o 
  -6  10  12       92.03      105.52     10.03 o 
  -5  10  12       45.08       50.63      6.60 o 
  -4  10  12        4.14       12.82      3.73 o 
  -3  10  12      120.94      121.49     10.16 o 
  -2  10  12       12.56       16.66      4.07 o 
  -1  10  12       68.44       67.54      7.50 o 
   0  10  12       43.72       54.03      5.45 o 
   1  10  12        1.48       17.09      3.31 o 
   2  10  12       23.00       45.02      5.19 o 
   3  10  12        0.82        3.93      3.12 o 
  -4  11  12       11.13       14.33      4.86 o 
  -3  11  12       15.39       27.12      5.18 o 
  -2  11  12      127.33      132.81      9.94 o 
  -1  11  12       20.91       38.57      5.91 o 
   0  11  12        0.64        2.45      2.47 o 
 -11   0  13       28.78       26.72     10.85 o 
  -9   0  13      111.80      133.75     10.65 o 
  -7   0  13      155.11      145.27      9.18 o 
  -5   0  13     1067.38      813.28     36.98 o 
  -3   0  13      264.61      237.40     10.60 o 
  -1   0  13      764.47      730.08     24.34 o 
   1   0  13      129.70      159.17     12.57 o 
   3   0  13       74.25       62.25     10.14 o 
   5   0  13       96.96      135.53     12.83 o 
   7   0  13        6.41        4.61      4.15 o 
 -11   1  13       13.50       21.39      4.41 o 
 -10   1  13      176.16      181.89      9.23 o 
  -9   1  13      120.81      122.99      7.20 o 
  -8   1  13       40.24       38.30      4.72 o 
  -7   1  13       46.31       44.63      4.61 o 
  -6   1  13      267.13      239.76      7.10 o 
  -5   1  13       73.55       70.88      4.82 o 
  -4   1  13      461.20      393.67      9.64 o 
  -3   1  13        3.82        2.25      2.56 o 
  -2   1  13      586.97      540.81     12.83 o 
  -1   1  13      348.65      291.25      9.42 o 
   0   1  13       77.59       84.37      7.76 o 
   1   1  13       50.28       45.88      6.24 o 
   2   1  13       43.26       33.87      5.61 o 
   3   1  13      125.89      134.74      8.74 o 
   4   1  13       71.22       67.63      7.33 o 
   5   1  13        0.83       11.24      3.31 o 
   6   1  13       24.00       27.75      4.72 o 
   7   1  13        0.59        6.59      3.15 o 
 -11   2  13       14.76       26.29      4.22 o 
 -10   2  13       99.89      110.91     12.24 o 
  -9   2  13       58.24       64.70      6.80 o 
  -8   2  13      104.71      103.06      6.60 o 
  -7   2  13        2.93        7.17      2.44 o 
  -6   2  13      117.68       92.61      5.94 o 
  -5   2  13        2.96       10.85      2.69 o 
  -4   2  13        7.01        7.06      2.61 o 
  -3   2  13       61.70       62.98      5.20 o 
  -2   2  13       25.80       27.76      3.71 o 
  -1   2  13      264.32      249.17      8.99 o 
   0   2  13      260.21      248.88      9.10 o 
   1   2  13      184.31      167.36      7.76 o 
   2   2  13      324.23      271.40     11.46 o 
   3   2  13        2.36        7.73      3.59 o 
   4   2  13       49.05       53.91      6.71 o 
   5   2  13        0.20        6.29      3.14 o 
   6   2  13        2.97       11.96      3.36 o 
   7   2  13        0.13        2.73      3.03 o 
 -11   3  13        2.23        9.00      3.69 o 
 -10   3  13       11.27       19.22      4.11 o 
  -9   3  13       82.19       88.79      8.08 o 
  -8   3  13       37.66       43.83      5.76 o 
  -7   3  13      114.70      120.98      8.29 o 
  -6   3  13      106.79      107.50      6.90 o 
  -5   3  13      370.69      350.64     11.97 o 
  -4   3  13       25.92       34.04      4.05 o 
  -3   3  13       30.80       37.46      4.28 o 
  -2   3  13     2642.13     2399.19     44.89 o 
  -1   3  13       60.67       70.81      5.55 o 
   0   3  13        6.33       10.40      3.05 o 
   1   3  13        0.00        1.16      2.61 o 
   2   3  13      235.29      190.61      8.45 o 
   3   3  13      461.50      364.96     11.55 o 
   4   3  13       48.63       66.99      7.35 o 
   5   3  13        0.71        5.87      3.18 o 
   6   3  13       10.48       17.33      4.08 o 
   7   3  13        5.27       15.93      3.77 o 
 -11   4  13       23.59       29.73      6.09 o 
 -10   4  13        0.17        4.11      3.88 o 
  -9   4  13       12.49       17.34      4.11 o 
  -8   4  13       28.13       27.66      4.89 o 
  -7   4  13       12.61       22.50      5.23 o 
  -6   4  13      105.00      110.30      8.14 o 
  -5   4  13       52.89       63.26      5.94 o 
  -4   4  13      237.14      236.01      8.08 o 
  -3   4  13      347.92      317.50      9.35 o 
  -2   4  13       12.59       20.09      3.61 o 
  -1   4  13      213.20      185.83      7.32 o 
   0   4  13      172.40      162.64      6.95 o 
   1   4  13       47.32       53.85      5.28 o 
   2   4  13       57.90       49.91      5.18 o 
   3   4  13      171.63      151.74      7.82 o 
   4   4  13      136.60      147.78      7.91 o 
   5   4  13       55.14       69.90      6.78 o 
   6   4  13        7.92        9.47      3.35 o 
   7   4  13       15.75       10.48      4.39 o 
 -10   5  13        2.84        9.12      3.64 o 
  -9   5  13        5.65        9.51      3.82 o 
  -8   5  13        0.44        7.14      3.27 o 
  -7   5  13      406.18      366.01     16.97 o 
  -6   5  13        5.24       10.64      4.01 o 
  -5   5  13        2.13        5.93      3.36 o 
  -4   5  13       66.82       85.91      6.21 o 
  -3   5  13       79.84       89.98      6.28 o 
  -2   5  13      669.78      576.95     13.50 o 
  -1   5  13       19.57       19.01      3.44 o 
   0   5  13      117.32      115.32      6.82 o 
   1   5  13       61.32       60.21      5.61 o 
   2   5  13       36.94       39.56      4.69 o 
   3   5  13      116.68      137.31      7.30 o 
   4   5  13       16.92       21.79      3.79 o 
   5   5  13        3.19        7.36      3.16 o 
   6   5  13        0.91        4.06      3.16 o 
 -10   6  13       55.00       55.34      7.25 o 
  -9   6  13      183.82      187.43     12.83 o 
  -8   6  13      230.29      208.27     10.60 o 
  -7   6  13        1.58        5.83      3.34 o 
  -6   6  13       36.01       42.45      5.83 o 
  -5   6  13       20.29       24.74      4.63 o 
  -4   6  13       24.15       37.97      5.62 o 
  -3   6  13       35.05       47.85      5.37 o 
  -2   6  13        3.55        8.03      2.80 o 
  -1   6  13      260.69      241.44      8.54 o 
   0   6  13       64.27       81.59      6.31 o 
   1   6  13        2.35        5.50      2.72 o 
   2   6  13      123.29      106.94      7.32 o 
   3   6  13       73.31       78.00      6.51 o 
   4   6  13        0.35        6.43      2.48 o 
   5   6  13       37.10       54.28      5.42 o 
   6   6  13        4.80       14.18      4.21 o 
  -9   7  13        0.30        3.69      3.59 o 
  -8   7  13        1.65        1.56      2.98 o 
  -7   7  13       34.64       33.24      5.26 o 
  -6   7  13        3.67       10.55      3.50 o 
  -5   7  13       26.82       22.33      4.61 o 
  -4   7  13      129.70      115.28      9.42 o 
  -3   7  13       45.65       49.57      5.95 o 
  -2   7  13       82.00      101.39      6.99 o 
  -1   7  13        7.70       13.75      3.18 o 
   0   7  13       47.42       59.83      5.57 o 
   1   7  13       37.31       54.21      5.36 o 
   2   7  13       23.05       34.95      4.44 o 
   3   7  13       61.99       59.54      5.81 o 
   4   7  13        0.23        7.11      2.78 o 
   5   7  13        0.95        7.86      3.77 o 
  -8   8  13        5.49        9.42      3.80 o 
  -7   8  13        5.22       17.53      5.64 o 
  -6   8  13       45.96       51.71      6.56 o 
  -5   8  13      120.56      131.24     10.29 o 
  -4   8  13       45.58       40.17      5.99 o 
  -3   8  13      188.84      184.27      9.74 o 
  -2   8  13       43.66       55.76      5.45 o 
  -1   8  13        0.22        4.80      2.51 o 
   0   8  13       47.77       67.93      6.09 o 
   1   8  13       19.50       18.92      3.76 o 
   2   8  13        0.80        5.07      2.78 o 
   3   8  13        5.50       13.50      3.16 o 
   4   8  13       32.97       42.83      5.79 o 
  -7   9  13       46.23       48.96      6.85 o 
  -6   9  13        3.07       11.21      3.79 o 
  -5   9  13       15.56       21.82      4.75 o 
  -4   9  13        5.47       18.54      4.11 o 
  -3   9  13       39.71       51.82      6.58 o 
  -2   9  13      129.92      121.50      9.87 o 
  -1   9  13        0.09        4.07      2.48 o 
   0   9  13        7.22       10.34      2.80 o 
   1   9  13        0.07        6.04      2.91 o 
   2   9  13       33.78       41.26      4.83 o 
   3   9  13        2.48        9.21      3.32 o 
  -5  10  13        1.11        9.10      3.89 o 
  -4  10  13       17.60       18.94      4.62 o 
  -3  10  13        0.41        3.00      2.83 o 
  -2  10  13        5.35        7.25      3.33 o 
  -1  10  13       20.74       25.79      4.73 o 
   0  10  13       57.88       77.55      6.67 o 
   1  10  13       11.58       27.14      4.15 o 
 -10   0  14        9.68       15.90      6.11 o 
  -8   0  14        5.15       15.51      4.98 o 
  -6   0  14      144.65      132.56      8.40 o 
  -4   0  14      119.46      120.22     12.26 o 
  -2   0  14        7.14        5.06      4.95 o 
   0   0  14       15.95       12.64      5.88 o 
   2   0  14        0.74        5.90      4.04 o 
   4   0  14        3.89       10.96      4.68 o 
   6   0  14       34.82       46.46      9.60 o 
 -11   1  14       21.96       37.95     13.07 o 
 -10   1  14        5.73       15.18      4.25 o 
  -9   1  14        0.21        5.12      4.14 o 
  -8   1  14       66.89       68.23      6.78 o 
  -7   1  14       42.55       49.07      4.61 o 
  -6   1  14       20.41       28.05      4.28 o 
  -5   1  14       25.94       28.74      4.37 o 
  -4   1  14       38.18       41.31      4.98 o 
  -3   1  14       37.26       36.69      4.71 o 
  -2   1  14        0.13        1.83      3.21 o 
  -1   1  14        0.98        0.00      2.70 o 
   0   1  14       68.59       77.14      7.94 o 
   1   1  14      221.76      192.09      9.94 o 
   2   1  14       22.88       20.43      4.60 o 
   3   1  14       30.67       28.33      4.81 o 
   4   1  14       87.56       94.27      8.86 o 
   5   1  14       27.27       32.11      5.31 o 
   6   1  14       31.95       55.01      6.97 o 
 -11   2  14       42.34       57.03      7.98 o 
 -10   2  14        0.42       14.27      3.89 o 
  -9   2  14       91.77      104.42     10.05 o 
  -8   2  14        4.31       13.78      4.07 o 
  -7   2  14        1.41        8.17      3.23 o 
  -6   2  14      136.11      147.57      7.25 o 
  -5   2  14        8.53        8.94      2.73 o 
  -4   2  14       47.21       62.89      6.12 o 
  -3   2  14       24.58       16.01      3.84 o 
  -2   2  14       25.42       28.27      4.14 o 
  -1   2  14        4.80        8.26      3.09 o 
   0   2  14       15.79       20.92      4.86 o 
   1   2  14       30.59       28.33      5.14 o 
   2   2  14       42.79       33.50      5.77 o 
   3   2  14        6.72        6.19      3.03 o 
   4   2  14       47.96       42.54      6.81 o 
   5   2  14       16.25       26.07      4.84 o 
   6   2  14        0.93        7.59      3.25 o 
 -10   3  14       39.38       46.78      7.08 o 
  -9   3  14       21.61       36.89      6.65 o 
  -8   3  14       48.74       46.22      5.99 o 
  -7   3  14       33.49       44.33      5.88 o 
  -6   3  14      185.00      166.82      7.77 o 
  -5   3  14       95.26      111.25      6.47 o 
  -4   3  14      124.99      123.23      6.33 o 
  -3   3  14        0.06        5.93      2.65 o 
  -2   3  14       55.78       73.99      6.53 o 
  -1   3  14       19.70       25.78      4.22 o 
   0   3  14      244.41      192.09      8.51 o 
   1   3  14      184.11      179.22      8.38 o 
   2   3  14       16.05       22.00      4.63 o 
   3   3  14       90.77       87.36      8.52 o 
   4   3  14       13.14       23.31      4.29 o 
   5   3  14       93.34       93.62      8.91 o 
   6   3  14       54.78       61.27      7.01 o 
 -10   4  14       27.57       38.73      6.56 o 
  -9   4  14        7.93       10.66      3.66 o 
  -8   4  14        6.81        9.71      3.71 o 
  -7   4  14       77.91       88.64      8.21 o 
  -6   4  14       36.04       45.19      5.79 o 
  -5   4  14       11.43       11.96      3.46 o 
  -4   4  14       50.80       44.45      4.82 o 
  -3   4  14       23.64       26.76      4.06 o 
  -2   4  14        0.02        6.21      2.55 o 
  -1   4  14       11.81       13.27      2.91 o 
   0   4  14       10.43       12.84      3.16 o 
   1   4  14       13.53       14.93      3.69 o 
   2   4  14       25.06       32.44      4.78 o 
   3   4  14       10.01        9.44      3.13 o 
   4   4  14        0.58        7.14      3.51 o 
   5   4  14       14.06       17.54      5.58 o 
   6   4  14        1.29        8.34      3.36 o 
 -10   5  14        1.78        6.11      3.50 o 
  -9   5  14        4.34        9.99      3.79 o 
  -8   5  14        2.08        9.07      3.29 o 
  -7   5  14       21.72       22.62      4.36 o 
  -6   5  14      119.92      128.32      9.01 o 
  -5   5  14       50.19       60.55      6.91 o 
  -4   5  14       28.01       39.47      4.97 o 
  -3   5  14        1.49        2.38      2.49 o 
  -2   5  14      114.50      123.47      6.79 o 
  -1   5  14        0.07        0.00      2.20 o 
   0   5  14        0.67        6.75      2.85 o 
   1   5  14        0.34        4.52      2.86 o 
   2   5  14        5.01        7.51      2.93 o 
   3   5  14       37.37       38.79      4.96 o 
   4   5  14       52.64       48.90      5.80 o 
   5   5  14       23.32       26.52      4.46 o 
  -9   6  14      129.58      129.17     10.75 o 
  -8   6  14       34.13       32.40      5.29 o 
  -7   6  14       15.42       15.39      4.02 o 
  -6   6  14       80.33       86.01      8.47 o 
  -5   6  14       48.75       53.91      6.65 o 
  -4   6  14       90.62       94.10      8.61 o 
  -3   6  14        1.01        2.29      2.53 o 
  -2   6  14        2.02        4.14      2.55 o 
  -1   6  14      194.50      205.43      8.11 o 
   0   6  14       45.59       44.11      5.46 o 
   1   6  14       87.92       99.72      7.99 o 
   2   6  14       12.90       16.57      3.75 o 
   3   6  14       15.20       21.69      3.80 o 
   4   6  14       40.15       52.44      5.95 o 
   5   6  14        0.02        7.13      3.12 o 
  -8   7  14       12.96       15.61      4.19 o 
  -7   7  14        2.57        8.39      3.87 o 
  -6   7  14       24.41       27.71      4.88 o 
  -5   7  14       33.91       43.15      6.16 o 
  -4   7  14       20.46       23.61      4.54 o 
  -3   7  14        0.09        0.00      2.56 o 
  -2   7  14       31.45       46.29      4.88 o 
  -1   7  14        0.02        3.48      2.42 o 
   0   7  14        4.08        7.15      2.87 o 
   1   7  14       17.80       28.67      4.65 o 
   2   7  14       17.99       16.50      3.58 o 
   3   7  14       27.81       30.75      4.37 o 
   4   7  14       46.57       58.24      5.96 o 
  -7   8  14        2.27        5.45      3.50 o 
  -6   8  14        0.34        5.64      3.62 o 
  -5   8  14        0.77        3.85      3.08 o 
  -4   8  14       19.75       26.06      5.00 o 
  -3   8  14        7.61       10.34      3.37 o 
  -2   8  14        1.91        3.57      2.85 o 
  -1   8  14        7.97       12.59      3.04 o 
   0   8  14       41.42       66.63      6.33 o 
   1   8  14       66.94       75.47      7.20 o 
   2   8  14        4.54       16.19      3.37 o 
   3   8  14        0.50        7.06      3.63 o 
  -5   9  14        0.01        3.89      3.56 o 
  -4   9  14      146.08      136.17     10.88 o 
  -3   9  14        2.29        9.58      3.68 o 
  -2   9  14        2.03        9.15      3.44 o 
  -1   9  14       14.76       18.28      3.36 o 
   0   9  14       22.13       34.89      4.69 o 
   1   9  14       26.10       34.37      5.15 o 
  -9   0  15       52.11       71.21     14.54 o 
  -7   0  15      162.91      135.04     16.43 o 
  -5   0  15       44.40       43.09      8.42 o 
  -3   0  15      405.79      379.80     32.76 o 
  -1   0  15       64.97       85.00     12.96 o 
   1   0  15       24.18       33.90      7.92 o 
   3   0  15      119.23      136.49     19.91 o 
   5   0  15      162.64      146.94     13.91 o 
 -10   1  15       10.08       14.83      4.37 o 
  -9   1  15        0.22        0.00      4.63 o 
  -8   1  15      116.38      111.21     10.93 o 
  -7   1  15        0.38        3.10      2.84 o 
  -6   1  15        3.38        4.14      2.60 o 
  -5   1  15       23.61       29.49      4.30 o 
  -4   1  15      108.75       97.99      8.56 o 
  -3   1  15      103.58      103.32      8.81 o 
  -2   1  15      100.60      103.33      8.90 o 
  -1   1  15        0.18        3.95      3.36 o 
   0   1  15        1.05        0.09      3.14 o 
   1   1  15       21.45       25.52      5.05 o 
   2   1  15       79.05       84.17      8.53 o 
   3   1  15       20.08       32.92      5.51 o 
   4   1  15       48.89       75.91      8.48 o 
   5   1  15       47.59       61.75      7.34 o 
 -10   2  15        1.90       16.50      5.36 o 
  -9   2  15        2.17        9.10      3.87 o 
  -8   2  15        0.00        6.46      3.08 o 
  -7   2  15      121.51      119.91      9.90 o 
  -6   2  15       12.08       14.93      3.76 o 
  -5   2  15       98.86       99.78      7.02 o 
  -4   2  15       37.12       40.11      5.05 o 
  -3   2  15        4.87        3.72      2.90 o 
  -2   2  15        2.72        6.98      3.71 o 
  -1   2  15      104.28       84.85      8.38 o 
   0   2  15      166.23      143.95      9.84 o 
   1   2  15       16.22       13.68      4.04 o 
   2   2  15      204.20      183.91     10.02 o 
   3   2  15        0.31        4.88      3.50 o 
   4   2  15        4.45       10.65      3.62 o 
   5   2  15        0.12        4.25      3.28 o 
 -10   3  15        0.92        8.50      7.07 o 
  -9   3  15       81.76       95.34      9.89 o 
  -8   3  15       76.33       99.38      8.71 o 
  -7   3  15       10.01       17.10      3.78 o 
  -6   3  15       48.52       57.24      5.94 o 
  -5   3  15       80.32       81.30      6.18 o 
  -4   3  15       32.52       45.57      5.52 o 
  -3   3  15      676.29      610.18     18.22 o 
  -2   3  15      102.68      128.24      8.34 o 
  -1   3  15        1.71        3.48      2.87 o 
   0   3  15       40.00       42.27      6.09 o 
   1   3  15      168.09      161.24      9.32 o 
   2   3  15        2.33        5.22      3.18 o 
   3   3  15        5.91       11.74      4.04 o 
   4   3  15        0.18        9.17      3.37 o 
   5   3  15       23.91       23.87      4.78 o 
  -9   4  15        1.43        7.66      3.60 o 
  -8   4  15        8.07       11.04      3.75 o 
  -7   4  15       49.31       56.88      6.61 o 
  -6   4  15       23.63       28.05      4.70 o 
  -5   4  15        9.74       16.88      4.15 o 
  -4   4  15       64.15       57.25      5.31 o 
  -3   4  15      400.67      322.46      9.90 o 
  -2   4  15       27.07       32.09      4.70 o 
  -1   4  15       22.91       29.71      4.77 o 
   0   4  15        0.88        8.46      2.90 o 
   1   4  15        1.46        6.53      3.00 o 
   2   4  15       27.88       32.74      5.28 o 
   3   4  15       24.39       26.77      5.25 o 
   4   4  15        0.32        5.31      3.25 o 
   5   4  15       71.48       72.61      8.42 o 
  -9   5  15        2.88        3.66      3.56 o 
  -8   5  15       38.97       43.51      6.11 o 
  -7   5  15       14.31       19.83      4.93 o 
  -6   5  15        0.01        4.58      3.22 o 
  -5   5  15        0.71        1.88      2.87 o 
  -4   5  15       21.66       28.93      4.40 o 
  -3   5  15        2.41        7.36      2.74 o 
  -2   5  15       29.02       39.07      4.69 o 
  -1   5  15       10.56       17.23      3.18 o 
   0   5  15        0.99        5.40      2.79 o 
   1   5  15        0.17        2.00      2.82 o 
   2   5  15        0.43        2.08      2.69 o 
   3   5  15        7.34       14.54      3.31 o 
   4   5  15        4.04       15.67      4.40 o 
  -8   6  15       22.52       28.93      5.45 o 
  -7   6  15       13.90       22.79      4.74 o 
  -6   6  15        9.13       12.79      3.84 o 
  -5   6  15       15.71       19.73      4.29 o 
  -4   6  15       17.19       12.71      4.03 o 
  -3   6  15       39.40       39.05      4.70 o 
  -2   6  15        0.12        7.01      2.81 o 
  -1   6  15        2.73        9.28      2.88 o 
   0   6  15       15.52       21.56      3.49 o 
   1   6  15       38.22       36.73      5.14 o 
   2   6  15      117.88      100.39      8.28 o 
   3   6  15       14.55       16.91      3.79 o 
  -7   7  15       14.31       13.87      4.07 o 
  -6   7  15       67.47       76.98      8.08 o 
  -5   7  15       14.11       14.69      4.35 o 
  -4   7  15       45.58       48.61      6.45 o 
  -3   7  15        0.66        4.70      3.25 o 
  -2   7  15        0.39        8.06      2.79 o 
  -1   7  15       11.03       18.36      3.36 o 
   0   7  15        7.85       11.98      2.99 o 
   1   7  15        0.97        9.02      2.85 o 
   2   7  15       10.01       18.87      3.70 o 
  -5   8  15        1.91        9.00      3.66 o 
  -4   8  15        0.94        7.30      3.40 o 
  -3   8  15        1.62        3.73      3.02 o 
  -2   8  15       62.32       79.90      7.43 o 
  -1   8  15       85.02       95.52      7.41 o 
   0   8  15        4.77        4.76      3.17 o 
   1   8  15        2.71       12.72      3.27 o 
  -8   0  16       34.64       48.03     11.80 o 
  -6   0  16       23.21       31.03      7.11 o 
  -4   0  16        1.19        0.32      4.39 o 
  -2   0  16       99.78      103.99     12.98 o 
   0   0  16        0.66       13.59      6.10 o 
   2   0  16       35.19       32.74      7.64 o 
   4   0  16      100.76      120.00     14.73 o 
  -9   1  16       20.47       22.75      7.58 o 
  -8   1  16        0.38       12.95      5.10 o 
  -7   1  16       18.23       23.63      5.12 o 
  -6   1  16        6.76        5.14      3.59 o 
  -5   1  16        0.97        3.83      3.35 o 
  -4   1  16       43.65       46.78      6.41 o 
  -3   1  16        0.82        7.74      3.50 o 
  -2   1  16       40.48       41.33      6.21 o 
  -1   1  16        3.71        8.71      3.62 o 
   0   1  16       10.10       19.25      4.60 o 
   1   1  16       13.70       14.46      4.43 o 
   2   1  16       19.82       24.41      4.95 o 
   3   1  16        1.40        4.77      4.38 o 
   4   1  16       16.14       21.17      5.29 o 
  -9   2  16        2.57        3.40      6.21 o 
  -8   2  16        2.66       11.12      7.16 o 
  -7   2  16        0.94        4.76      3.60 o 
  -6   2  16       13.79       16.18      3.83 o 
  -5   2  16       42.10       52.33      6.77 o 
  -4   2  16       74.03       64.20      7.28 o 
  -3   2  16       13.66       16.50      4.29 o 
  -2   2  16       14.90       16.10      4.35 o 
  -1   2  16        6.41        7.70      3.87 o 
   0   2  16        2.96        5.97      3.59 o 
   1   2  16        5.89       10.91      4.03 o 
   2   2  16       21.27       12.73      4.26 o 
   3   2  16        0.18        7.64      3.45 o 
   4   2  16        6.03       11.75      4.00 o 
  -9   3  16       23.28       31.15      6.23 o 
  -8   3  16       16.44       31.75      6.20 o 
  -7   3  16        8.03       12.12      4.05 o 
  -6   3  16        7.11       22.78      5.01 o 
  -5   3  16      271.63      260.10     11.30 o 
  -4   3  16      102.44      104.01      7.84 o 
  -3   3  16       69.85       82.24      7.08 o 
  -2   3  16        1.05        2.67      3.32 o 
  -1   3  16      237.34      200.77     10.37 o 
   0   3  16       32.94       28.36      5.30 o 
   1   3  16        3.27        9.83      3.51 o 
   2   3  16        2.81        6.22      3.23 o 
   3   3  16       30.52       42.55      6.44 o 
   4   3  16        8.10       14.20      5.05 o 
  -8   4  16        0.11        7.79      3.67 o 
  -7   4  16       46.65       52.10      6.41 o 
  -6   4  16       56.97       50.60      6.06 o 
  -5   4  16        5.25       11.64      3.76 o 
  -4   4  16        2.63        7.39      3.68 o 
  -3   4  16       57.92       51.15      5.80 o 
  -2   4  16      104.83      109.96      8.33 o 
  -1   4  16       41.12       40.37      5.21 o 
   0   4  16        5.71       14.90      5.41 o 
   1   4  16        0.14        5.80      3.32 o 
   2   4  16        1.55        2.48      3.31 o 
   3   4  16        8.62       20.34      4.90 o 
  -7   5  16        0.06        0.92      5.65 o 
  -6   5  16       34.05       39.73      5.71 o 
  -5   5  16       31.53       37.09      5.51 o 
  -4   5  16        8.86       15.10      3.60 o 
  -3   5  16       33.99       46.29      5.67 o 
  -2   5  16       88.89       89.93      7.60 o 
  -1   5  16        0.64        5.85      2.91 o 
   0   5  16       30.99       52.30      5.87 o 
   1   5  16        0.79        7.86      3.37 o 
   2   5  16        1.02       12.72      4.14 o 
  -6   6  16       21.03       20.76      5.11 o 
  -5   6  16       34.68       57.11      8.49 o 
  -4   6  16        6.47       15.32      4.07 o 
  -3   6  16        7.69       14.70      3.62 o 
  -2   6  16        6.18       11.16      4.93 o 
  -1   6  16        7.31       11.84      3.33 o 
   0   6  16        2.76        9.02      3.04 o 
   1   6  16        3.87       11.33      4.14 o 
  -5   7  16      141.38      143.14     10.32 o 
  -4   7  16       16.64       15.92      4.07 o 
  -3   7  16        5.24       14.12      3.88 o 
  -2   7  16       31.12       43.06      5.11 o 
  -1   7  16       23.58       30.80      4.38 o 
   0   7  16        0.13        8.44      3.17 o 
  -7   0  17        2.45        7.58      7.80 o 
  -5   0  17        1.32       17.29      6.33 o 
  -3   0  17       69.47       83.55     13.27 o 
  -1   0  17      132.80      152.55     14.22 o 
   1   0  17        0.19        1.37      4.92 o 
   3   0  17        2.62        5.27      5.16 o 
  -8   1  17        6.13       13.69      8.64 o 
  -7   1  17        5.17       10.71      4.97 o 
  -6   1  17        1.74        6.27      4.15 o 
  -5   1  17       18.17       23.81      6.29 o 
  -4   1  17       10.97       18.67      5.62 o 
  -3   1  17        5.20       13.01      4.23 o 
  -2   1  17       84.37       92.84     10.37 o 
  -1   1  17       51.46       59.93      7.44 o 
   0   1  17       12.45       25.74      5.19 o 
   1   1  17        0.00        3.48      3.17 o 
   2   1  17       41.46       57.58      7.30 o 
  -8   2  17        2.86        7.35      8.85 o 
  -7   2  17       33.23       33.80      8.34 o 
  -6   2  17        5.38       16.42      5.31 o 
  -5   2  17       26.62       38.33      5.96 o 
  -4   2  17       75.41       77.46      8.46 o 
  -3   2  17       12.31       19.04      4.63 o 
  -2   2  17        7.19       15.58      4.31 o 
  -1   2  17        9.36       19.28      4.68 o 
   0   2  17        0.20       11.38      4.14 o 
   1   2  17        0.01        7.83      3.92 o 
   2   2  17        1.15       11.63      4.19 o 
  -7   3  17       21.51       30.51      6.36 o 
  -6   3  17       16.16       21.62      5.39 o 
  -5   3  17        3.30       13.29      4.91 o 
  -4   3  17        0.40       11.53      3.87 o 
  -3   3  17        4.77        7.20      3.62 o 
  -2   3  17        7.44        7.78      3.86 o 
  -1   3  17       41.13       48.35      6.55 o 
   0   3  17       28.80       16.58      4.73 o 
   1   3  17        2.62        8.54      3.79 o 
   2   3  17        0.35        9.44      4.09 o 
  -6   4  17       20.35       28.12      5.66 o 
  -5   4  17       50.90       74.31      7.63 o 
  -4   4  17        0.57        8.19      3.20 o 
  -3   4  17       12.61        9.87      6.02 o 
  -2   4  17        3.75       15.55      4.07 o 
  -1   4  17        8.69       15.04      4.40 o 
   0   4  17       17.28       32.95      5.43 o 
   1   4  17        0.01        9.30      4.10 o 
  -5   5  17       10.74       17.14      5.84 o 
  -4   5  17       37.69       40.38      6.57 o 
  -3   5  17        3.69        4.32      3.04 o 
  -2   5  17       14.78       17.26      3.82 o 
  -1   5  17       14.31       22.08      4.85 o 
   0   5  17        1.82        6.01      4.01 o 
  -3   6  17        0.11        7.54      3.62 o 
  -2   6  17        0.11        4.66      3.18 o 
  -6   0  18       88.12       86.19     12.22 o 
  -4   0  18       79.43       87.67     14.33 o 
  -2   0  18        0.68        5.64      6.11 o 
   0   0  18       17.98       33.74      8.26 o 
  -6   1  18        1.51        0.00      4.07 o 
  -5   1  18        7.45        8.18      4.80 o 
  -4   1  18        0.01        8.77      3.68 o 
  -3   1  18       97.70      107.25      9.87 o 
  -2   1  18        1.97        8.18      3.62 o 
  -1   1  18       52.19       63.18      7.81 o 
   0   1  18       74.03      104.74     10.05 o 
  -5   2  18        5.09       18.80      5.82 o 
  -4   2  18       41.28       52.31      7.03 o 
  -3   2  18        3.78        7.56      3.82 o 
  -2   2  18        0.35        3.96      3.51 o 
  -1   2  18        9.36       13.96      4.22 o 
   0   2  18        2.84        5.57      4.10 o 
  -5   3  18       48.07       55.67      7.92 o 
  -4   3  18        0.14       16.81      4.30 o 
  -3   3  18       47.41       56.87      7.85 o 
  -2   3  18       35.25       32.71      6.04 o 
  -1   3  18        0.08       10.31      4.93 o 
                                                 
